# Supplementary material for: Focus perception in Japanese: Effects of lexical accent and focus location
Source: PLoS One. 2022 Sep 22;17(9):e0274176. doi: 10.1371/journal.pone.0274176 (PMC9499294; doi:10.1371/journal.pone.0274176)
Supplement: S3 File — (PRAAT) [file pone.0274176.s003.praat]

"ooTextFile"
"ExperimentMFC 5"
stimuliAreSounds? <yes>
stimulusFileNameHead = "./"
stimulusFileNameTail = ""
stimulusCarrierBefore = ""
stimulusCarrierAfter = ""
stimulusInitialSilenceDuration = 0.0 seconds
stimulusMedialSilenceDuration = 0
numberOfDifferentStimuli = 8
"F222Q3_syn.wav"	""
"I111S3.wav"	""
"I332S3_syn.wav"	""
"M112S3.wav"	""
"M331S3_syn.wav"	""
"N112Q3_syn.wav"	""
"N341Q3.wav"	""
"N442S3_syn.wav"	""

numberOfReplicationsPerStimulus = 1
breakAfterEvery = 86
randomize = <PermuteBalancedNoDoublets>
startText = "Please rate how natural the utterance sounds.

Click anywhere to start."
runText = "

How natural does it sound to you?"
pauseText = "You can have a short break if you like. Click to proceed."
endText = "End of experiment. Thank you!"

maximumNumberOfReplays = 3
replayButton = 0.20 0.80 0.01 0.07 "To replay: Click here or press the space bar" " "
okButton = 0 0 0 0 "" ""
oopsButton = 0 0 0 0 "" ""
responsesAreSounds? <no> "" "" "" "" 0 0
numberOfDifferentResponses = 5
    0.06 0.27 0.30 0.44 "1
Very unnatural" 30 "" "1"
    0.28 0.43 0.30 0.44 "2
    " 30 "" "2"
    0.44 0.59 0.30 0.44 "3
    " 30 "" "3"
    0.60 0.75 0.30 0.44 "4
    " 30 "" "4"
    0.76 0.94 0.30 0.44 "5
Very natural" 30 "" "5"
numberOfGoodnessCategories = 0
    0.25 0.35 0.10 0.20 "1 (poor)"
    0.35 0.45 0.10 0.20 "2"
    0.45 0.55 0.10 0.20 "3"
    0.55 0.65 0.10 0.20 "4"
    0.65 0.75 0.10 0.20 "5 (good)"
