# Supplementary material for: Focus perception in Japanese: Effects of lexical accent and focus location
Source: PLoS One. 2022 Sep 22;17(9):e0274176. doi: 10.1371/journal.pone.0274176 (PMC9499294; doi:10.1371/journal.pone.0274176)
Supplement: S4 File — (CSV) [file pone.0274176.s004.csv]

subject	stimulus	response	Group	Focus	Length	Wd1	Wd2	Wd3	StimulusType
AK	F331SO	4	1	Final	Long	Accented	Accented	Accented	Natural
AK	F331SS	4	1	Final	Long	Accented	Accented	Accented	Resynthesised
AK	F332SO	3	1	Final	Long	Accented	Accented	Unaccented	Natural
AK	F332SS	3	1	Final	Long	Accented	Accented	Unaccented	Resynthesised
AK	F341SO	4	1	Final	Long	Accented	Unaccented	Accented	Natural
AK	F341SS	4	1	Final	Long	Accented	Unaccented	Accented	Resynthesised
AK	F342SO	4	1	Final	Long	Accented	Unaccented	Unaccented	Natural
AK	F342SS	4	1	Final	Long	Accented	Unaccented	Unaccented	Resynthesised
AK	F431SO	4	1	Final	Long	Unaccented	Accented	Accented	Natural
AK	F431SS	3	1	Final	Long	Unaccented	Accented	Accented	Resynthesised
AK	F432SO	3	1	Final	Long	Unaccented	Accented	Unaccented	Natural
AK	F432SS	3	1	Final	Long	Unaccented	Accented	Unaccented	Resynthesised
AK	F441SO	4	1	Final	Long	Unaccented	Unaccented	Accented	Natural
AK	F441SS	5	1	Final	Long	Unaccented	Unaccented	Accented	Resynthesised
AK	F442SO	3	1	Final	Long	Unaccented	Unaccented	Unaccented	Natural
AK	F442SS	3	1	Final	Long	Unaccented	Unaccented	Unaccented	Resynthesised
AK	I331SO	3	1	Initial	Long	Accented	Accented	Accented	Natural
AK	I331SS	4	1	Initial	Long	Accented	Accented	Accented	Resynthesised
AK	I332SO	3	1	Initial	Long	Accented	Accented	Unaccented	Natural
AK	I332SS	4	1	Initial	Long	Accented	Accented	Unaccented	Resynthesised
AK	I341SO	4	1	Initial	Long	Accented	Unaccented	Accented	Natural
AK	I341SS	4	1	Initial	Long	Accented	Unaccented	Accented	Resynthesised
AK	I342SO	4	1	Initial	Long	Accented	Unaccented	Unaccented	Natural
AK	I342SS	3	1	Initial	Long	Accented	Unaccented	Unaccented	Resynthesised
AK	I431SO	4	1	Initial	Long	Unaccented	Accented	Accented	Natural
AK	I431SS	4	1	Initial	Long	Unaccented	Accented	Accented	Resynthesised
AK	I432SO	3	1	Initial	Long	Unaccented	Accented	Unaccented	Natural
AK	I432SS	3	1	Initial	Long	Unaccented	Accented	Unaccented	Resynthesised
AK	I441SO	4	1	Initial	Long	Unaccented	Unaccented	Accented	Natural
AK	I441SS	4	1	Initial	Long	Unaccented	Unaccented	Accented	Resynthesised
AK	I442SO	4	1	Initial	Long	Unaccented	Unaccented	Unaccented	Natural
AK	I442SS	3	1	Initial	Long	Unaccented	Unaccented	Unaccented	Resynthesised
AK	M331SO	3	1	Medial	Long	Accented	Accented	Accented	Natural
AK	M331SS	3	1	Medial	Long	Accented	Accented	Accented	Resynthesised
AK	M332SO	2	1	Medial	Long	Accented	Accented	Unaccented	Natural
AK	M332SS	4	1	Medial	Long	Accented	Accented	Unaccented	Resynthesised
AK	M341SO	4	1	Medial	Long	Accented	Unaccented	Accented	Natural
AK	M341SS	4	1	Medial	Long	Accented	Unaccented	Accented	Resynthesised
AK	M342SO	4	1	Medial	Long	Accented	Unaccented	Unaccented	Natural
AK	M342SS	4	1	Medial	Long	Accented	Unaccented	Unaccented	Resynthesised
AK	M431SO	3	1	Medial	Long	Unaccented	Accented	Accented	Natural
AK	M431SS	4	1	Medial	Long	Unaccented	Accented	Accented	Resynthesised
AK	M432SO	4	1	Medial	Long	Unaccented	Accented	Unaccented	Natural
AK	M432SS	2	1	Medial	Long	Unaccented	Accented	Unaccented	Resynthesised
AK	M441SO	5	1	Medial	Long	Unaccented	Unaccented	Accented	Natural
AK	M441SS	4	1	Medial	Long	Unaccented	Unaccented	Accented	Resynthesised
AK	M442SO	4	1	Medial	Long	Unaccented	Unaccented	Unaccented	Natural
AK	M442SS	4	1	Medial	Long	Unaccented	Unaccented	Unaccented	Resynthesised
AK	N331SO	5	1	Neutral	Long	Accented	Accented	Accented	Natural
AK	N331SS	4	1	Neutral	Long	Accented	Accented	Accented	Resynthesised
AK	N332SO	4	1	Neutral	Long	Accented	Accented	Unaccented	Natural
AK	N332SS	4	1	Neutral	Long	Accented	Accented	Unaccented	Resynthesised
AK	N341SO	4	1	Neutral	Long	Accented	Unaccented	Accented	Natural
AK	N341SS	4	1	Neutral	Long	Accented	Unaccented	Accented	Resynthesised
AK	N342SO	4	1	Neutral	Long	Accented	Unaccented	Unaccented	Natural
AK	N342SS	4	1	Neutral	Long	Accented	Unaccented	Unaccented	Resynthesised
AK	N431SO	4	1	Neutral	Long	Unaccented	Accented	Accented	Natural
AK	N431SS	3	1	Neutral	Long	Unaccented	Accented	Accented	Resynthesised
AK	N432SO	2	1	Neutral	Long	Unaccented	Accented	Unaccented	Natural
AK	N432SS	4	1	Neutral	Long	Unaccented	Accented	Unaccented	Resynthesised
AK	N441SO	4	1	Neutral	Long	Unaccented	Unaccented	Accented	Natural
AK	N441SS	4	1	Neutral	Long	Unaccented	Unaccented	Accented	Resynthesised
AK	N442SO	4	1	Neutral	Long	Unaccented	Unaccented	Unaccented	Natural
AK	N442SS	4	1	Neutral	Long	Unaccented	Unaccented	Unaccented	Resynthesised
AT	F111SO	5	2	Final	Short	Accented	Accented	Accented	Natural
AT	F111SS	4	2	Final	Short	Accented	Accented	Accented	Resynthesised
AT	F112SO	5	2	Final	Short	Accented	Accented	Unaccented	Natural
AT	F112SS	5	2	Final	Short	Accented	Accented	Unaccented	Resynthesised
AT	F121SO	4	2	Final	Short	Accented	Unaccented	Accented	Natural
AT	F121SS	5	2	Final	Short	Accented	Unaccented	Accented	Resynthesised
AT	F122SO	4	2	Final	Short	Accented	Unaccented	Unaccented	Natural
AT	F122SS	5	2	Final	Short	Accented	Unaccented	Unaccented	Resynthesised
AT	F211SO	5	2	Final	Short	Unaccented	Accented	Accented	Natural
AT	F211SS	5	2	Final	Short	Unaccented	Accented	Accented	Resynthesised
AT	F212SO	5	2	Final	Short	Unaccented	Accented	Unaccented	Natural
AT	F212SS	5	2	Final	Short	Unaccented	Accented	Unaccented	Resynthesised
AT	F221SO	5	2	Final	Short	Unaccented	Unaccented	Accented	Natural
AT	F221SS	5	2	Final	Short	Unaccented	Unaccented	Accented	Resynthesised
AT	F222SO	5	2	Final	Short	Unaccented	Unaccented	Unaccented	Natural
AT	F222SS	4	2	Final	Short	Unaccented	Unaccented	Unaccented	Resynthesised
AT	I111SO	5	2	Initial	Short	Accented	Accented	Accented	Natural
AT	I111SS	4	2	Initial	Short	Accented	Accented	Accented	Resynthesised
AT	I112SO	4	2	Initial	Short	Accented	Accented	Unaccented	Natural
AT	I112SS	5	2	Initial	Short	Accented	Accented	Unaccented	Resynthesised
AT	I121SO	5	2	Initial	Short	Accented	Unaccented	Accented	Natural
AT	I121SS	5	2	Initial	Short	Accented	Unaccented	Accented	Resynthesised
AT	I122SO	5	2	Initial	Short	Accented	Unaccented	Unaccented	Natural
AT	I122SS	3	2	Initial	Short	Accented	Unaccented	Unaccented	Resynthesised
AT	I211SO	5	2	Initial	Short	Unaccented	Accented	Accented	Natural
AT	I211SS	4	2	Initial	Short	Unaccented	Accented	Accented	Resynthesised
AT	I212SO	5	2	Initial	Short	Unaccented	Accented	Unaccented	Natural
AT	I212SS	4	2	Initial	Short	Unaccented	Accented	Unaccented	Resynthesised
AT	I221SO	4	2	Initial	Short	Unaccented	Unaccented	Accented	Natural
AT	I221SS	4	2	Initial	Short	Unaccented	Unaccented	Accented	Resynthesised
AT	I222SO	3	2	Initial	Short	Unaccented	Unaccented	Unaccented	Natural
AT	I222SS	3	2	Initial	Short	Unaccented	Unaccented	Unaccented	Resynthesised
AT	M111SO	5	2	Medial	Short	Accented	Accented	Accented	Natural
AT	M111SS	3	2	Medial	Short	Accented	Accented	Accented	Resynthesised
AT	M112SO	5	2	Medial	Short	Accented	Accented	Unaccented	Natural
AT	M112SS	5	2	Medial	Short	Accented	Accented	Unaccented	Resynthesised
AT	M121SO	5	2	Medial	Short	Accented	Unaccented	Accented	Natural
AT	M121SS	5	2	Medial	Short	Accented	Unaccented	Accented	Resynthesised
AT	M122SO	5	2	Medial	Short	Accented	Unaccented	Unaccented	Natural
AT	M122SS	4	2	Medial	Short	Accented	Unaccented	Unaccented	Resynthesised
AT	M211SO	2	2	Medial	Short	Unaccented	Accented	Accented	Natural
AT	M211SS	5	2	Medial	Short	Unaccented	Accented	Accented	Resynthesised
AT	M212SO	5	2	Medial	Short	Unaccented	Accented	Unaccented	Natural
AT	M212SS	4	2	Medial	Short	Unaccented	Accented	Unaccented	Resynthesised
AT	M221SO	4	2	Medial	Short	Unaccented	Unaccented	Accented	Natural
AT	M221SS	5	2	Medial	Short	Unaccented	Unaccented	Accented	Resynthesised
AT	M222SO	3	2	Medial	Short	Unaccented	Unaccented	Unaccented	Natural
AT	M222SS	5	2	Medial	Short	Unaccented	Unaccented	Unaccented	Resynthesised
AT	N111SO	5	2	Neutral	Short	Accented	Accented	Accented	Natural
AT	N111SS	5	2	Neutral	Short	Accented	Accented	Accented	Resynthesised
AT	N112SO	5	2	Neutral	Short	Accented	Accented	Unaccented	Natural
AT	N112SS	5	2	Neutral	Short	Accented	Accented	Unaccented	Resynthesised
AT	N121SO	5	2	Neutral	Short	Accented	Unaccented	Accented	Natural
AT	N121SS	5	2	Neutral	Short	Accented	Unaccented	Accented	Resynthesised
AT	N122SO	5	2	Neutral	Short	Accented	Unaccented	Unaccented	Natural
AT	N122SS	5	2	Neutral	Short	Accented	Unaccented	Unaccented	Resynthesised
AT	N211SO	4	2	Neutral	Short	Unaccented	Accented	Accented	Natural
AT	N211SS	5	2	Neutral	Short	Unaccented	Accented	Accented	Resynthesised
AT	N212SO	3	2	Neutral	Short	Unaccented	Accented	Unaccented	Natural
AT	N212SS	5	2	Neutral	Short	Unaccented	Accented	Unaccented	Resynthesised
AT	N221SO	5	2	Neutral	Short	Unaccented	Unaccented	Accented	Natural
AT	N221SS	5	2	Neutral	Short	Unaccented	Unaccented	Accented	Resynthesised
AT	N222SO	5	2	Neutral	Short	Unaccented	Unaccented	Unaccented	Natural
AT	N222SS	1	2	Neutral	Short	Unaccented	Unaccented	Unaccented	Resynthesised
ER	F331SO	2	1	Final	Long	Accented	Accented	Accented	Natural
ER	F331SS	3	1	Final	Long	Accented	Accented	Accented	Resynthesised
ER	F332SO	4	1	Final	Long	Accented	Accented	Unaccented	Natural
ER	F332SS	2	1	Final	Long	Accented	Accented	Unaccented	Resynthesised
ER	F341SO	5	1	Final	Long	Accented	Unaccented	Accented	Natural
ER	F341SS	5	1	Final	Long	Accented	Unaccented	Accented	Resynthesised
ER	F342SO	2	1	Final	Long	Accented	Unaccented	Unaccented	Natural
ER	F342SS	2	1	Final	Long	Accented	Unaccented	Unaccented	Resynthesised
ER	F431SO	5	1	Final	Long	Unaccented	Accented	Accented	Natural
ER	F431SS	5	1	Final	Long	Unaccented	Accented	Accented	Resynthesised
ER	F432SO	2	1	Final	Long	Unaccented	Accented	Unaccented	Natural
ER	F432SS	1	1	Final	Long	Unaccented	Accented	Unaccented	Resynthesised
ER	F441SO	5	1	Final	Long	Unaccented	Unaccented	Accented	Natural
ER	F441SS	5	1	Final	Long	Unaccented	Unaccented	Accented	Resynthesised
ER	F442SO	2	1	Final	Long	Unaccented	Unaccented	Unaccented	Natural
ER	F442SS	2	1	Final	Long	Unaccented	Unaccented	Unaccented	Resynthesised
ER	I331SO	4	1	Initial	Long	Accented	Accented	Accented	Natural
ER	I331SS	4	1	Initial	Long	Accented	Accented	Accented	Resynthesised
ER	I332SO	2	1	Initial	Long	Accented	Accented	Unaccented	Natural
ER	I332SS	2	1	Initial	Long	Accented	Accented	Unaccented	Resynthesised
ER	I341SO	5	1	Initial	Long	Accented	Unaccented	Accented	Natural
ER	I341SS	5	1	Initial	Long	Accented	Unaccented	Accented	Resynthesised
ER	I342SO	2	1	Initial	Long	Accented	Unaccented	Unaccented	Natural
ER	I342SS	3	1	Initial	Long	Accented	Unaccented	Unaccented	Resynthesised
ER	I431SO	3	1	Initial	Long	Unaccented	Accented	Accented	Natural
ER	I431SS	3	1	Initial	Long	Unaccented	Accented	Accented	Resynthesised
ER	I432SO	2	1	Initial	Long	Unaccented	Accented	Unaccented	Natural
ER	I432SS	2	1	Initial	Long	Unaccented	Accented	Unaccented	Resynthesised
ER	I441SO	5	1	Initial	Long	Unaccented	Unaccented	Accented	Natural
ER	I441SS	5	1	Initial	Long	Unaccented	Unaccented	Accented	Resynthesised
ER	I442SO	5	1	Initial	Long	Unaccented	Unaccented	Unaccented	Natural
ER	I442SS	5	1	Initial	Long	Unaccented	Unaccented	Unaccented	Resynthesised
ER	M331SO	3	1	Medial	Long	Accented	Accented	Accented	Natural
ER	M331SS	5	1	Medial	Long	Accented	Accented	Accented	Resynthesised
ER	M332SO	2	1	Medial	Long	Accented	Accented	Unaccented	Natural
ER	M332SS	2	1	Medial	Long	Accented	Accented	Unaccented	Resynthesised
ER	M341SO	5	1	Medial	Long	Accented	Unaccented	Accented	Natural
ER	M341SS	5	1	Medial	Long	Accented	Unaccented	Accented	Resynthesised
ER	M342SO	2	1	Medial	Long	Accented	Unaccented	Unaccented	Natural
ER	M342SS	1	1	Medial	Long	Accented	Unaccented	Unaccented	Resynthesised
ER	M431SO	2	1	Medial	Long	Unaccented	Accented	Accented	Natural
ER	M431SS	2	1	Medial	Long	Unaccented	Accented	Accented	Resynthesised
ER	M432SO	2	1	Medial	Long	Unaccented	Accented	Unaccented	Natural
ER	M432SS	5	1	Medial	Long	Unaccented	Accented	Unaccented	Resynthesised
ER	M441SO	5	1	Medial	Long	Unaccented	Unaccented	Accented	Natural
ER	M441SS	5	1	Medial	Long	Unaccented	Unaccented	Accented	Resynthesised
ER	M442SO	5	1	Medial	Long	Unaccented	Unaccented	Unaccented	Natural
ER	M442SS	2	1	Medial	Long	Unaccented	Unaccented	Unaccented	Resynthesised
ER	N331SO	2	1	Neutral	Long	Accented	Accented	Accented	Natural
ER	N331SS	3	1	Neutral	Long	Accented	Accented	Accented	Resynthesised
ER	N332SO	5	1	Neutral	Long	Accented	Accented	Unaccented	Natural
ER	N332SS	5	1	Neutral	Long	Accented	Accented	Unaccented	Resynthesised
ER	N341SO	5	1	Neutral	Long	Accented	Unaccented	Accented	Natural
ER	N341SS	5	1	Neutral	Long	Accented	Unaccented	Accented	Resynthesised
ER	N342SO	5	1	Neutral	Long	Accented	Unaccented	Unaccented	Natural
ER	N342SS	5	1	Neutral	Long	Accented	Unaccented	Unaccented	Resynthesised
ER	N431SO	2	1	Neutral	Long	Unaccented	Accented	Accented	Natural
ER	N431SS	3	1	Neutral	Long	Unaccented	Accented	Accented	Resynthesised
ER	N432SO	3	1	Neutral	Long	Unaccented	Accented	Unaccented	Natural
ER	N432SS	3	1	Neutral	Long	Unaccented	Accented	Unaccented	Resynthesised
ER	N441SO	5	1	Neutral	Long	Unaccented	Unaccented	Accented	Natural
ER	N441SS	5	1	Neutral	Long	Unaccented	Unaccented	Accented	Resynthesised
ER	N442SO	5	1	Neutral	Long	Unaccented	Unaccented	Unaccented	Natural
ER	N442SS	2	1	Neutral	Long	Unaccented	Unaccented	Unaccented	Resynthesised
HF	F331SO	4	1	Final	Long	Accented	Accented	Accented	Natural
HF	F331SS	5	1	Final	Long	Accented	Accented	Accented	Resynthesised
HF	F332SO	2	1	Final	Long	Accented	Accented	Unaccented	Natural
HF	F332SS	2	1	Final	Long	Accented	Accented	Unaccented	Resynthesised
HF	F341SO	5	1	Final	Long	Accented	Unaccented	Accented	Natural
HF	F341SS	5	1	Final	Long	Accented	Unaccented	Accented	Resynthesised
HF	F342SO	4	1	Final	Long	Accented	Unaccented	Unaccented	Natural
HF	F342SS	4	1	Final	Long	Accented	Unaccented	Unaccented	Resynthesised
HF	F431SO	2	1	Final	Long	Unaccented	Accented	Accented	Natural
HF	F431SS	2	1	Final	Long	Unaccented	Accented	Accented	Resynthesised
HF	F432SO	3	1	Final	Long	Unaccented	Accented	Unaccented	Natural
HF	F432SS	2	1	Final	Long	Unaccented	Accented	Unaccented	Resynthesised
HF	F441SO	4	1	Final	Long	Unaccented	Unaccented	Accented	Natural
HF	F441SS	4	1	Final	Long	Unaccented	Unaccented	Accented	Resynthesised
HF	F442SO	2	1	Final	Long	Unaccented	Unaccented	Unaccented	Natural
HF	F442SS	3	1	Final	Long	Unaccented	Unaccented	Unaccented	Resynthesised
HF	I331SO	5	1	Initial	Long	Accented	Accented	Accented	Natural
HF	I331SS	2	1	Initial	Long	Accented	Accented	Accented	Resynthesised
HF	I332SO	2	1	Initial	Long	Accented	Accented	Unaccented	Natural
HF	I332SS	3	1	Initial	Long	Accented	Accented	Unaccented	Resynthesised
HF	I341SO	5	1	Initial	Long	Accented	Unaccented	Accented	Natural
HF	I341SS	5	1	Initial	Long	Accented	Unaccented	Accented	Resynthesised
HF	I342SO	5	1	Initial	Long	Accented	Unaccented	Unaccented	Natural
HF	I342SS	2	1	Initial	Long	Accented	Unaccented	Unaccented	Resynthesised
HF	I431SO	5	1	Initial	Long	Unaccented	Accented	Accented	Natural
HF	I431SS	5	1	Initial	Long	Unaccented	Accented	Accented	Resynthesised
HF	I432SO	2	1	Initial	Long	Unaccented	Accented	Unaccented	Natural
HF	I432SS	3	1	Initial	Long	Unaccented	Accented	Unaccented	Resynthesised
HF	I441SO	5	1	Initial	Long	Unaccented	Unaccented	Accented	Natural
HF	I441SS	4	1	Initial	Long	Unaccented	Unaccented	Accented	Resynthesised
HF	I442SO	2	1	Initial	Long	Unaccented	Unaccented	Unaccented	Natural
HF	I442SS	4	1	Initial	Long	Unaccented	Unaccented	Unaccented	Resynthesised
HF	M331SO	1	1	Medial	Long	Accented	Accented	Accented	Natural
HF	M331SS	5	1	Medial	Long	Accented	Accented	Accented	Resynthesised
HF	M332SO	3	1	Medial	Long	Accented	Accented	Unaccented	Natural
HF	M332SS	1	1	Medial	Long	Accented	Accented	Unaccented	Resynthesised
HF	M341SO	5	1	Medial	Long	Accented	Unaccented	Accented	Natural
HF	M341SS	5	1	Medial	Long	Accented	Unaccented	Accented	Resynthesised
HF	M342SO	5	1	Medial	Long	Accented	Unaccented	Unaccented	Natural
HF	M342SS	4	1	Medial	Long	Accented	Unaccented	Unaccented	Resynthesised
HF	M431SO	2	1	Medial	Long	Unaccented	Accented	Accented	Natural
HF	M431SS	1	1	Medial	Long	Unaccented	Accented	Accented	Resynthesised
HF	M432SO	2	1	Medial	Long	Unaccented	Accented	Unaccented	Natural
HF	M432SS	1	1	Medial	Long	Unaccented	Accented	Unaccented	Resynthesised
HF	M441SO	5	1	Medial	Long	Unaccented	Unaccented	Accented	Natural
HF	M441SS	4	1	Medial	Long	Unaccented	Unaccented	Accented	Resynthesised
HF	M442SO	5	1	Medial	Long	Unaccented	Unaccented	Unaccented	Natural
HF	M442SS	5	1	Medial	Long	Unaccented	Unaccented	Unaccented	Resynthesised
HF	N331SO	1	1	Neutral	Long	Accented	Accented	Accented	Natural
HF	N331SS	1	1	Neutral	Long	Accented	Accented	Accented	Resynthesised
HF	N332SO	2	1	Neutral	Long	Accented	Accented	Unaccented	Natural
HF	N332SS	1	1	Neutral	Long	Accented	Accented	Unaccented	Resynthesised
HF	N341SO	5	1	Neutral	Long	Accented	Unaccented	Accented	Natural
HF	N341SS	5	1	Neutral	Long	Accented	Unaccented	Accented	Resynthesised
HF	N342SO	5	1	Neutral	Long	Accented	Unaccented	Unaccented	Natural
HF	N342SS	5	1	Neutral	Long	Accented	Unaccented	Unaccented	Resynthesised
HF	N431SO	5	1	Neutral	Long	Unaccented	Accented	Accented	Natural
HF	N431SS	4	1	Neutral	Long	Unaccented	Accented	Accented	Resynthesised
HF	N432SO	2	1	Neutral	Long	Unaccented	Accented	Unaccented	Natural
HF	N432SS	5	1	Neutral	Long	Unaccented	Accented	Unaccented	Resynthesised
HF	N441SO	5	1	Neutral	Long	Unaccented	Unaccented	Accented	Natural
HF	N441SS	5	1	Neutral	Long	Unaccented	Unaccented	Accented	Resynthesised
HF	N442SO	5	1	Neutral	Long	Unaccented	Unaccented	Unaccented	Natural
HF	N442SS	5	1	Neutral	Long	Unaccented	Unaccented	Unaccented	Resynthesised
KK	F111SO	4	2	Final	Short	Accented	Accented	Accented	Natural
KK	F111SS	3	2	Final	Short	Accented	Accented	Accented	Resynthesised
KK	F112SO	5	2	Final	Short	Accented	Accented	Unaccented	Natural
KK	F112SS	5	2	Final	Short	Accented	Accented	Unaccented	Resynthesised
KK	F121SO	5	2	Final	Short	Accented	Unaccented	Accented	Natural
KK	F121SS	4	2	Final	Short	Accented	Unaccented	Accented	Resynthesised
KK	F122SO	4	2	Final	Short	Accented	Unaccented	Unaccented	Natural
KK	F122SS	5	2	Final	Short	Accented	Unaccented	Unaccented	Resynthesised
KK	F211SO	3	2	Final	Short	Unaccented	Accented	Accented	Natural
KK	F211SS	2	2	Final	Short	Unaccented	Accented	Accented	Resynthesised
KK	F212SO	5	2	Final	Short	Unaccented	Accented	Unaccented	Natural
KK	F212SS	4	2	Final	Short	Unaccented	Accented	Unaccented	Resynthesised
KK	F221SO	5	2	Final	Short	Unaccented	Unaccented	Accented	Natural
KK	F221SS	5	2	Final	Short	Unaccented	Unaccented	Accented	Resynthesised
KK	F222SO	5	2	Final	Short	Unaccented	Unaccented	Unaccented	Natural
KK	F222SS	5	2	Final	Short	Unaccented	Unaccented	Unaccented	Resynthesised
KK	I111SO	4	2	Initial	Short	Accented	Accented	Accented	Natural
KK	I111SS	5	2	Initial	Short	Accented	Accented	Accented	Resynthesised
KK	I112SO	5	2	Initial	Short	Accented	Accented	Unaccented	Natural
KK	I112SS	5	2	Initial	Short	Accented	Accented	Unaccented	Resynthesised
KK	I121SO	4	2	Initial	Short	Accented	Unaccented	Accented	Natural
KK	I121SS	5	2	Initial	Short	Accented	Unaccented	Accented	Resynthesised
KK	I122SO	5	2	Initial	Short	Accented	Unaccented	Unaccented	Natural
KK	I122SS	5	2	Initial	Short	Accented	Unaccented	Unaccented	Resynthesised
KK	I211SO	5	2	Initial	Short	Unaccented	Accented	Accented	Natural
KK	I211SS	5	2	Initial	Short	Unaccented	Accented	Accented	Resynthesised
KK	I212SO	5	2	Initial	Short	Unaccented	Accented	Unaccented	Natural
KK	I212SS	5	2	Initial	Short	Unaccented	Accented	Unaccented	Resynthesised
KK	I221SO	5	2	Initial	Short	Unaccented	Unaccented	Accented	Natural
KK	I221SS	5	2	Initial	Short	Unaccented	Unaccented	Accented	Resynthesised
KK	I222SO	5	2	Initial	Short	Unaccented	Unaccented	Unaccented	Natural
KK	I222SS	5	2	Initial	Short	Unaccented	Unaccented	Unaccented	Resynthesised
KK	M111SO	5	2	Medial	Short	Accented	Accented	Accented	Natural
KK	M111SS	5	2	Medial	Short	Accented	Accented	Accented	Resynthesised
KK	M112SO	5	2	Medial	Short	Accented	Accented	Unaccented	Natural
KK	M112SS	5	2	Medial	Short	Accented	Accented	Unaccented	Resynthesised
KK	M121SO	5	2	Medial	Short	Accented	Unaccented	Accented	Natural
KK	M121SS	5	2	Medial	Short	Accented	Unaccented	Accented	Resynthesised
KK	M122SO	5	2	Medial	Short	Accented	Unaccented	Unaccented	Natural
KK	M122SS	5	2	Medial	Short	Accented	Unaccented	Unaccented	Resynthesised
KK	M211SO	5	2	Medial	Short	Unaccented	Accented	Accented	Natural
KK	M211SS	5	2	Medial	Short	Unaccented	Accented	Accented	Resynthesised
KK	M212SO	5	2	Medial	Short	Unaccented	Accented	Unaccented	Natural
KK	M212SS	4	2	Medial	Short	Unaccented	Accented	Unaccented	Resynthesised
KK	M221SO	5	2	Medial	Short	Unaccented	Unaccented	Accented	Natural
KK	M221SS	5	2	Medial	Short	Unaccented	Unaccented	Accented	Resynthesised
KK	M222SO	5	2	Medial	Short	Unaccented	Unaccented	Unaccented	Natural
KK	M222SS	5	2	Medial	Short	Unaccented	Unaccented	Unaccented	Resynthesised
KK	N111SO	5	2	Neutral	Short	Accented	Accented	Accented	Natural
KK	N111SS	5	2	Neutral	Short	Accented	Accented	Accented	Resynthesised
KK	N112SO	4	2	Neutral	Short	Accented	Accented	Unaccented	Natural
KK	N112SS	5	2	Neutral	Short	Accented	Accented	Unaccented	Resynthesised
KK	N121SO	5	2	Neutral	Short	Accented	Unaccented	Accented	Natural
KK	N121SS	5	2	Neutral	Short	Accented	Unaccented	Accented	Resynthesised
KK	N122SO	5	2	Neutral	Short	Accented	Unaccented	Unaccented	Natural
KK	N122SS	5	2	Neutral	Short	Accented	Unaccented	Unaccented	Resynthesised
KK	N211SO	5	2	Neutral	Short	Unaccented	Accented	Accented	Natural
KK	N211SS	5	2	Neutral	Short	Unaccented	Accented	Accented	Resynthesised
KK	N212SO	5	2	Neutral	Short	Unaccented	Accented	Unaccented	Natural
KK	N212SS	5	2	Neutral	Short	Unaccented	Accented	Unaccented	Resynthesised
KK	N221SO	5	2	Neutral	Short	Unaccented	Unaccented	Accented	Natural
KK	N221SS	5	2	Neutral	Short	Unaccented	Unaccented	Accented	Resynthesised
KK	N222SO	5	2	Neutral	Short	Unaccented	Unaccented	Unaccented	Natural
KK	N222SS	5	2	Neutral	Short	Unaccented	Unaccented	Unaccented	Resynthesised
KS	F331SS	4	1	Final	Long	Accented	Accented	Accented	Resynthesised
KS	F332SO	4	1	Final	Long	Accented	Accented	Unaccented	Natural
KS	F332SS	4	1	Final	Long	Accented	Accented	Unaccented	Resynthesised
KS	F341SO	5	1	Final	Long	Accented	Unaccented	Accented	Natural
KS	F341SS	5	1	Final	Long	Accented	Unaccented	Accented	Resynthesised
KS	F342SS	4	1	Final	Long	Accented	Unaccented	Unaccented	Resynthesised
KS	F431SO	5	1	Final	Long	Unaccented	Accented	Accented	Natural
KS	F432SO	4	1	Final	Long	Unaccented	Accented	Unaccented	Natural
KS	F442SO	4	1	Final	Long	Unaccented	Unaccented	Unaccented	Natural
KS	F442SS	4	1	Final	Long	Unaccented	Unaccented	Unaccented	Resynthesised
KS	I331SO	3	1	Initial	Long	Accented	Accented	Accented	Natural
KS	I331SS	4	1	Initial	Long	Accented	Accented	Accented	Resynthesised
KS	I332SO	4	1	Initial	Long	Accented	Accented	Unaccented	Natural
KS	I341SO	4	1	Initial	Long	Accented	Unaccented	Accented	Natural
KS	I341SS	4	1	Initial	Long	Accented	Unaccented	Accented	Resynthesised
KS	I342SO	4	1	Initial	Long	Accented	Unaccented	Unaccented	Natural
KS	I431SO	5	1	Initial	Long	Unaccented	Accented	Accented	Natural
KS	I432SS	3	1	Initial	Long	Unaccented	Accented	Unaccented	Resynthesised
KS	I441SO	5	1	Initial	Long	Unaccented	Unaccented	Accented	Natural
KS	I441SS	5	1	Initial	Long	Unaccented	Unaccented	Accented	Resynthesised
KS	I442SO	5	1	Initial	Long	Unaccented	Unaccented	Unaccented	Natural
KS	I442SS	5	1	Initial	Long	Unaccented	Unaccented	Unaccented	Resynthesised
KS	M331SO	5	1	Medial	Long	Accented	Accented	Accented	Natural
KS	M331SS	5	1	Medial	Long	Accented	Accented	Accented	Resynthesised
KS	M332SO	5	1	Medial	Long	Accented	Accented	Unaccented	Natural
KS	M332SS	5	1	Medial	Long	Accented	Accented	Unaccented	Resynthesised
KS	M341SO	5	1	Medial	Long	Accented	Unaccented	Accented	Natural
KS	M341SS	5	1	Medial	Long	Accented	Unaccented	Accented	Resynthesised
KS	M342SO	3	1	Medial	Long	Accented	Unaccented	Unaccented	Natural
KS	M342SS	5	1	Medial	Long	Accented	Unaccented	Unaccented	Resynthesised
KS	M431SO	3	1	Medial	Long	Unaccented	Accented	Accented	Natural
KS	M431SS	4	1	Medial	Long	Unaccented	Accented	Accented	Resynthesised
KS	M432SO	4	1	Medial	Long	Unaccented	Accented	Unaccented	Natural
KS	M432SS	3	1	Medial	Long	Unaccented	Accented	Unaccented	Resynthesised
KS	M441SS	4	1	Medial	Long	Unaccented	Unaccented	Accented	Resynthesised
KS	M442SO	4	1	Medial	Long	Unaccented	Unaccented	Unaccented	Natural
KS	M442SS	5	1	Medial	Long	Unaccented	Unaccented	Unaccented	Resynthesised
KS	N331SO	3	1	Neutral	Long	Accented	Accented	Accented	Natural
KS	N331SS	4	1	Neutral	Long	Accented	Accented	Accented	Resynthesised
KS	N332SO	3	1	Neutral	Long	Accented	Accented	Unaccented	Natural
KS	N332SS	4	1	Neutral	Long	Accented	Accented	Unaccented	Resynthesised
KS	N341SO	5	1	Neutral	Long	Accented	Unaccented	Accented	Natural
KS	N342SO	3	1	Neutral	Long	Accented	Unaccented	Unaccented	Natural
KS	N431SS	3	1	Neutral	Long	Unaccented	Accented	Accented	Resynthesised
KS	N432SO	4	1	Neutral	Long	Unaccented	Accented	Unaccented	Natural
KS	N432SS	3	1	Neutral	Long	Unaccented	Accented	Unaccented	Resynthesised
KS	N441SO	5	1	Neutral	Long	Unaccented	Unaccented	Accented	Natural
KS	N442SS	5	1	Neutral	Long	Unaccented	Unaccented	Unaccented	Resynthesised
MF	F331SO	2	1	Final	Long	Accented	Accented	Accented	Natural
MF	F331SS	4	1	Final	Long	Accented	Accented	Accented	Resynthesised
MF	F332SO	5	1	Final	Long	Accented	Accented	Unaccented	Natural
MF	F332SS	2	1	Final	Long	Accented	Accented	Unaccented	Resynthesised
MF	F341SO	3	1	Final	Long	Accented	Unaccented	Accented	Natural
MF	F341SS	3	1	Final	Long	Accented	Unaccented	Accented	Resynthesised
MF	F342SO	5	1	Final	Long	Accented	Unaccented	Unaccented	Natural
MF	F342SS	2	1	Final	Long	Accented	Unaccented	Unaccented	Resynthesised
MF	F431SO	2	1	Final	Long	Unaccented	Accented	Accented	Natural
MF	F431SS	2	1	Final	Long	Unaccented	Accented	Accented	Resynthesised
MF	F432SO	3	1	Final	Long	Unaccented	Accented	Unaccented	Natural
MF	F432SS	2	1	Final	Long	Unaccented	Accented	Unaccented	Resynthesised
MF	F441SO	4	1	Final	Long	Unaccented	Unaccented	Accented	Natural
MF	F441SS	5	1	Final	Long	Unaccented	Unaccented	Accented	Resynthesised
MF	F442SO	4	1	Final	Long	Unaccented	Unaccented	Unaccented	Natural
MF	F442SS	1	1	Final	Long	Unaccented	Unaccented	Unaccented	Resynthesised
MF	I331SO	2	1	Initial	Long	Accented	Accented	Accented	Natural
MF	I331SS	3	1	Initial	Long	Accented	Accented	Accented	Resynthesised
MF	I332SO	2	1	Initial	Long	Accented	Accented	Unaccented	Natural
MF	I332SS	3	1	Initial	Long	Accented	Accented	Unaccented	Resynthesised
MF	I341SO	5	1	Initial	Long	Accented	Unaccented	Accented	Natural
MF	I341SS	4	1	Initial	Long	Accented	Unaccented	Accented	Resynthesised
MF	I342SO	3	1	Initial	Long	Accented	Unaccented	Unaccented	Natural
MF	I342SS	3	1	Initial	Long	Accented	Unaccented	Unaccented	Resynthesised
MF	I431SO	3	1	Initial	Long	Unaccented	Accented	Accented	Natural
MF	I431SS	3	1	Initial	Long	Unaccented	Accented	Accented	Resynthesised
MF	I432SO	3	1	Initial	Long	Unaccented	Accented	Unaccented	Natural
MF	I432SS	2	1	Initial	Long	Unaccented	Accented	Unaccented	Resynthesised
MF	I441SO	2	1	Initial	Long	Unaccented	Unaccented	Accented	Natural
MF	I441SS	3	1	Initial	Long	Unaccented	Unaccented	Accented	Resynthesised
MF	I442SO	2	1	Initial	Long	Unaccented	Unaccented	Unaccented	Natural
MF	I442SS	2	1	Initial	Long	Unaccented	Unaccented	Unaccented	Resynthesised
MF	M331SO	4	1	Medial	Long	Accented	Accented	Accented	Natural
MF	M331SS	1	1	Medial	Long	Accented	Accented	Accented	Resynthesised
MF	M332SO	1	1	Medial	Long	Accented	Accented	Unaccented	Natural
MF	M332SS	3	1	Medial	Long	Accented	Accented	Unaccented	Resynthesised
MF	M341SO	3	1	Medial	Long	Accented	Unaccented	Accented	Natural
MF	M341SS	4	1	Medial	Long	Accented	Unaccented	Accented	Resynthesised
MF	M342SO	5	1	Medial	Long	Accented	Unaccented	Unaccented	Natural
MF	M342SS	2	1	Medial	Long	Accented	Unaccented	Unaccented	Resynthesised
MF	M431SO	3	1	Medial	Long	Unaccented	Accented	Accented	Natural
MF	M431SS	3	1	Medial	Long	Unaccented	Accented	Accented	Resynthesised
MF	M432SO	2	1	Medial	Long	Unaccented	Accented	Unaccented	Natural
MF	M432SS	2	1	Medial	Long	Unaccented	Accented	Unaccented	Resynthesised
MF	M441SO	4	1	Medial	Long	Unaccented	Unaccented	Accented	Natural
MF	M441SS	3	1	Medial	Long	Unaccented	Unaccented	Accented	Resynthesised
MF	M442SO	4	1	Medial	Long	Unaccented	Unaccented	Unaccented	Natural
MF	M442SS	1	1	Medial	Long	Unaccented	Unaccented	Unaccented	Resynthesised
MF	N331SO	3	1	Neutral	Long	Accented	Accented	Accented	Natural
MF	N331SS	3	1	Neutral	Long	Accented	Accented	Accented	Resynthesised
MF	N332SO	3	1	Neutral	Long	Accented	Accented	Unaccented	Natural
MF	N332SS	2	1	Neutral	Long	Accented	Accented	Unaccented	Resynthesised
MF	N341SO	3	1	Neutral	Long	Accented	Unaccented	Accented	Natural
MF	N341SS	4	1	Neutral	Long	Accented	Unaccented	Accented	Resynthesised
MF	N342SO	3	1	Neutral	Long	Accented	Unaccented	Unaccented	Natural
MF	N342SS	2	1	Neutral	Long	Accented	Unaccented	Unaccented	Resynthesised
MF	N431SO	2	1	Neutral	Long	Unaccented	Accented	Accented	Natural
MF	N431SS	2	1	Neutral	Long	Unaccented	Accented	Accented	Resynthesised
MF	N432SO	3	1	Neutral	Long	Unaccented	Accented	Unaccented	Natural
MF	N432SS	3	1	Neutral	Long	Unaccented	Accented	Unaccented	Resynthesised
MF	N441SO	3	1	Neutral	Long	Unaccented	Unaccented	Accented	Natural
MF	N441SS	2	1	Neutral	Long	Unaccented	Unaccented	Accented	Resynthesised
MF	N442SO	3	1	Neutral	Long	Unaccented	Unaccented	Unaccented	Natural
MF	N442SS	2	1	Neutral	Long	Unaccented	Unaccented	Unaccented	Resynthesised
MK	F331SO	5	1	Final	Long	Accented	Accented	Accented	Natural
MK	F331SO	4	1	Final	Long	Accented	Accented	Accented	Natural
MK	F331SS	5	1	Final	Long	Accented	Accented	Accented	Resynthesised
MK	F332SO	4	1	Final	Long	Accented	Accented	Unaccented	Natural
MK	F332SS	3	1	Final	Long	Accented	Accented	Unaccented	Resynthesised
MK	F341SO	5	1	Final	Long	Accented	Unaccented	Accented	Natural
MK	F341SS	4	1	Final	Long	Accented	Unaccented	Accented	Resynthesised
MK	F342SO	4	1	Final	Long	Accented	Unaccented	Unaccented	Natural
MK	F342SO	5	1	Final	Long	Accented	Unaccented	Unaccented	Natural
MK	F342SS	4	1	Final	Long	Accented	Unaccented	Unaccented	Resynthesised
MK	F431SO	5	1	Final	Long	Unaccented	Accented	Accented	Natural
MK	F431SS	5	1	Final	Long	Unaccented	Accented	Accented	Resynthesised
MK	F431SS	3	1	Final	Long	Unaccented	Accented	Accented	Resynthesised
MK	F432SO	4	1	Final	Long	Unaccented	Accented	Unaccented	Natural
MK	F432SS	5	1	Final	Long	Unaccented	Accented	Unaccented	Resynthesised
MK	F432SS	5	1	Final	Long	Unaccented	Accented	Unaccented	Resynthesised
MK	F441SO	5	1	Final	Long	Unaccented	Unaccented	Accented	Natural
MK	F441SO	4	1	Final	Long	Unaccented	Unaccented	Accented	Natural
MK	F441SS	5	1	Final	Long	Unaccented	Unaccented	Accented	Resynthesised
MK	F441SS	5	1	Final	Long	Unaccented	Unaccented	Accented	Resynthesised
MK	F442SO	3	1	Final	Long	Unaccented	Unaccented	Unaccented	Natural
MK	F442SS	4	1	Final	Long	Unaccented	Unaccented	Unaccented	Resynthesised
MK	I331SO	5	1	Initial	Long	Accented	Accented	Accented	Natural
MK	I331SS	5	1	Initial	Long	Accented	Accented	Accented	Resynthesised
MK	I332SO	3	1	Initial	Long	Accented	Accented	Unaccented	Natural
MK	I332SS	4	1	Initial	Long	Accented	Accented	Unaccented	Resynthesised
MK	I332SS	5	1	Initial	Long	Accented	Accented	Unaccented	Resynthesised
MK	I341SO	5	1	Initial	Long	Accented	Unaccented	Accented	Natural
MK	I341SS	5	1	Initial	Long	Accented	Unaccented	Accented	Resynthesised
MK	I342SO	5	1	Initial	Long	Accented	Unaccented	Unaccented	Natural
MK	I342SS	5	1	Initial	Long	Accented	Unaccented	Unaccented	Resynthesised
MK	I342SS	5	1	Initial	Long	Accented	Unaccented	Unaccented	Resynthesised
MK	I431SO	5	1	Initial	Long	Unaccented	Accented	Accented	Natural
MK	I431SS	5	1	Initial	Long	Unaccented	Accented	Accented	Resynthesised
MK	I431SS	2	1	Initial	Long	Unaccented	Accented	Accented	Resynthesised
MK	I432SO	4	1	Initial	Long	Unaccented	Accented	Unaccented	Natural
MK	I432SO	2	1	Initial	Long	Unaccented	Accented	Unaccented	Natural
MK	I432SS	1	1	Initial	Long	Unaccented	Accented	Unaccented	Resynthesised
MK	I441SO	4	1	Initial	Long	Unaccented	Unaccented	Accented	Natural
MK	I441SS	5	1	Initial	Long	Unaccented	Unaccented	Accented	Resynthesised
MK	I442SO	5	1	Initial	Long	Unaccented	Unaccented	Unaccented	Natural
MK	I442SS	5	1	Initial	Long	Unaccented	Unaccented	Unaccented	Resynthesised
MK	M331SO	4	1	Medial	Long	Accented	Accented	Accented	Natural
MK	M331SS	5	1	Medial	Long	Accented	Accented	Accented	Resynthesised
MK	M332SO	5	1	Medial	Long	Accented	Accented	Unaccented	Natural
MK	M332SS	3	1	Medial	Long	Accented	Accented	Unaccented	Resynthesised
MK	M341SO	5	1	Medial	Long	Accented	Unaccented	Accented	Natural
MK	M341SS	5	1	Medial	Long	Accented	Unaccented	Accented	Resynthesised
MK	M342SO	4	1	Medial	Long	Accented	Unaccented	Unaccented	Natural
MK	M342SS	5	1	Medial	Long	Accented	Unaccented	Unaccented	Resynthesised
MK	M431SO	5	1	Medial	Long	Unaccented	Accented	Accented	Natural
MK	M431SS	2	1	Medial	Long	Unaccented	Accented	Accented	Resynthesised
MK	M432SO	5	1	Medial	Long	Unaccented	Accented	Unaccented	Natural
MK	M432SS	5	1	Medial	Long	Unaccented	Accented	Unaccented	Resynthesised
MK	M441SO	4	1	Medial	Long	Unaccented	Unaccented	Accented	Natural
MK	M441SO	5	1	Medial	Long	Unaccented	Unaccented	Accented	Natural
MK	M441SS	5	1	Medial	Long	Unaccented	Unaccented	Accented	Resynthesised
MK	M442SO	4	1	Medial	Long	Unaccented	Unaccented	Unaccented	Natural
MK	M442SS	5	1	Medial	Long	Unaccented	Unaccented	Unaccented	Resynthesised
MK	N331SO	5	1	Neutral	Long	Accented	Accented	Accented	Natural
MK	N331SS	5	1	Neutral	Long	Accented	Accented	Accented	Resynthesised
MK	N332SO	5	1	Neutral	Long	Accented	Accented	Unaccented	Natural
MK	N332SS	5	1	Neutral	Long	Accented	Accented	Unaccented	Resynthesised
MK	N341SO	5	1	Neutral	Long	Accented	Unaccented	Accented	Natural
MK	N341SS	5	1	Neutral	Long	Accented	Unaccented	Accented	Resynthesised
MK	N341SS	5	1	Neutral	Long	Accented	Unaccented	Accented	Resynthesised
MK	N342SO	4	1	Neutral	Long	Accented	Unaccented	Unaccented	Natural
MK	N342SS	5	1	Neutral	Long	Accented	Unaccented	Unaccented	Resynthesised
MK	N342SS	2	1	Neutral	Long	Accented	Unaccented	Unaccented	Resynthesised
MK	N431SO	4	1	Neutral	Long	Unaccented	Accented	Accented	Natural
MK	N431SO	5	1	Neutral	Long	Unaccented	Accented	Accented	Natural
MK	N431SS	5	1	Neutral	Long	Unaccented	Accented	Accented	Resynthesised
MK	N432SO	5	1	Neutral	Long	Unaccented	Accented	Unaccented	Natural
MK	N432SS	1	1	Neutral	Long	Unaccented	Accented	Unaccented	Resynthesised
MK	N441SO	5	1	Neutral	Long	Unaccented	Unaccented	Accented	Natural
MK	N441SS	5	1	Neutral	Long	Unaccented	Unaccented	Accented	Resynthesised
MK	N441SS	4	1	Neutral	Long	Unaccented	Unaccented	Accented	Resynthesised
MK	N442SO	4	1	Neutral	Long	Unaccented	Unaccented	Unaccented	Natural
MK	N442SO	4	1	Neutral	Long	Unaccented	Unaccented	Unaccented	Natural
MK	N442SS	5	1	Neutral	Long	Unaccented	Unaccented	Unaccented	Resynthesised
MY	F111SO	4	2	Final	Short	Accented	Accented	Accented	Natural
MY	F111SS	3	2	Final	Short	Accented	Accented	Accented	Resynthesised
MY	F112SO	1	2	Final	Short	Accented	Accented	Unaccented	Natural
MY	F112SS	2	2	Final	Short	Accented	Accented	Unaccented	Resynthesised
MY	F121SO	3	2	Final	Short	Accented	Unaccented	Accented	Natural
MY	F121SS	5	2	Final	Short	Accented	Unaccented	Accented	Resynthesised
MY	F122SO	1	2	Final	Short	Accented	Unaccented	Unaccented	Natural
MY	F122SS	1	2	Final	Short	Accented	Unaccented	Unaccented	Resynthesised
MY	F211SO	2	2	Final	Short	Unaccented	Accented	Accented	Natural
MY	F211SS	4	2	Final	Short	Unaccented	Accented	Accented	Resynthesised
MY	F212SO	1	2	Final	Short	Unaccented	Accented	Unaccented	Natural
MY	F212SS	5	2	Final	Short	Unaccented	Accented	Unaccented	Resynthesised
MY	F221SO	1	2	Final	Short	Unaccented	Unaccented	Accented	Natural
MY	F221SS	1	2	Final	Short	Unaccented	Unaccented	Accented	Resynthesised
MY	F222SO	1	2	Final	Short	Unaccented	Unaccented	Unaccented	Natural
MY	F222SS	1	2	Final	Short	Unaccented	Unaccented	Unaccented	Resynthesised
MY	I111SO	2	2	Initial	Short	Accented	Accented	Accented	Natural
MY	I111SS	1	2	Initial	Short	Accented	Accented	Accented	Resynthesised
MY	I112SO	1	2	Initial	Short	Accented	Accented	Unaccented	Natural
MY	I112SS	4	2	Initial	Short	Accented	Accented	Unaccented	Resynthesised
MY	I121SO	5	2	Initial	Short	Accented	Unaccented	Accented	Natural
MY	I121SS	1	2	Initial	Short	Accented	Unaccented	Accented	Resynthesised
MY	I122SO	1	2	Initial	Short	Accented	Unaccented	Unaccented	Natural
MY	I122SS	2	2	Initial	Short	Accented	Unaccented	Unaccented	Resynthesised
MY	I211SO	2	2	Initial	Short	Unaccented	Accented	Accented	Natural
MY	I211SS	1	2	Initial	Short	Unaccented	Accented	Accented	Resynthesised
MY	I212SO	1	2	Initial	Short	Unaccented	Accented	Unaccented	Natural
MY	I212SS	3	2	Initial	Short	Unaccented	Accented	Unaccented	Resynthesised
MY	I221SO	1	2	Initial	Short	Unaccented	Unaccented	Accented	Natural
MY	I221SS	2	2	Initial	Short	Unaccented	Unaccented	Accented	Resynthesised
MY	I222SO	1	2	Initial	Short	Unaccented	Unaccented	Unaccented	Natural
MY	I222SS	1	2	Initial	Short	Unaccented	Unaccented	Unaccented	Resynthesised
MY	M111SO	5	2	Medial	Short	Accented	Accented	Accented	Natural
MY	M111SS	3	2	Medial	Short	Accented	Accented	Accented	Resynthesised
MY	M112SO	1	2	Medial	Short	Accented	Accented	Unaccented	Natural
MY	M112SS	1	2	Medial	Short	Accented	Accented	Unaccented	Resynthesised
MY	M121SO	1	2	Medial	Short	Accented	Unaccented	Accented	Natural
MY	M121SS	4	2	Medial	Short	Accented	Unaccented	Accented	Resynthesised
MY	M122SO	5	2	Medial	Short	Accented	Unaccented	Unaccented	Natural
MY	M122SS	2	2	Medial	Short	Accented	Unaccented	Unaccented	Resynthesised
MY	M211SO	1	2	Medial	Short	Unaccented	Accented	Accented	Natural
MY	M211SS	1	2	Medial	Short	Unaccented	Accented	Accented	Resynthesised
MY	M212SO	5	2	Medial	Short	Unaccented	Accented	Unaccented	Natural
MY	M212SS	1	2	Medial	Short	Unaccented	Accented	Unaccented	Resynthesised
MY	M221SO	1	2	Medial	Short	Unaccented	Unaccented	Accented	Natural
MY	M221SS	3	2	Medial	Short	Unaccented	Unaccented	Accented	Resynthesised
MY	M222SO	1	2	Medial	Short	Unaccented	Unaccented	Unaccented	Natural
MY	M222SS	1	2	Medial	Short	Unaccented	Unaccented	Unaccented	Resynthesised
MY	N111SO	5	2	Neutral	Short	Accented	Accented	Accented	Natural
MY	N111SS	1	2	Neutral	Short	Accented	Accented	Accented	Resynthesised
MY	N112SO	4	2	Neutral	Short	Accented	Accented	Unaccented	Natural
MY	N112SS	2	2	Neutral	Short	Accented	Accented	Unaccented	Resynthesised
MY	N121SO	1	2	Neutral	Short	Accented	Unaccented	Accented	Natural
MY	N121SS	1	2	Neutral	Short	Accented	Unaccented	Accented	Resynthesised
MY	N122SO	2	2	Neutral	Short	Accented	Unaccented	Unaccented	Natural
MY	N122SS	1	2	Neutral	Short	Accented	Unaccented	Unaccented	Resynthesised
MY	N211SO	3	2	Neutral	Short	Unaccented	Accented	Accented	Natural
MY	N211SS	5	2	Neutral	Short	Unaccented	Accented	Accented	Resynthesised
MY	N212SO	5	2	Neutral	Short	Unaccented	Accented	Unaccented	Natural
MY	N212SS	1	2	Neutral	Short	Unaccented	Accented	Unaccented	Resynthesised
MY	N221SO	1	2	Neutral	Short	Unaccented	Unaccented	Accented	Natural
MY	N221SS	5	2	Neutral	Short	Unaccented	Unaccented	Accented	Resynthesised
MY	N222SO	1	2	Neutral	Short	Unaccented	Unaccented	Unaccented	Natural
MY	N222SS	5	2	Neutral	Short	Unaccented	Unaccented	Unaccented	Resynthesised
RO	F111SO	5	2	Final	Short	Accented	Accented	Accented	Natural
RO	F111SS	5	2	Final	Short	Accented	Accented	Accented	Resynthesised
RO	F112SO	3	2	Final	Short	Accented	Accented	Unaccented	Natural
RO	F112SS	2	2	Final	Short	Accented	Accented	Unaccented	Resynthesised
RO	F121SO	4	2	Final	Short	Accented	Unaccented	Accented	Natural
RO	F121SS	5	2	Final	Short	Accented	Unaccented	Accented	Resynthesised
RO	F122SO	4	2	Final	Short	Accented	Unaccented	Unaccented	Natural
RO	F122SS	3	2	Final	Short	Accented	Unaccented	Unaccented	Resynthesised
RO	F211SO	5	2	Final	Short	Unaccented	Accented	Accented	Natural
RO	F211SS	5	2	Final	Short	Unaccented	Accented	Accented	Resynthesised
RO	F212SO	3	2	Final	Short	Unaccented	Accented	Unaccented	Natural
RO	F212SS	4	2	Final	Short	Unaccented	Accented	Unaccented	Resynthesised
RO	F221SO	3	2	Final	Short	Unaccented	Unaccented	Accented	Natural
RO	F221SS	5	2	Final	Short	Unaccented	Unaccented	Accented	Resynthesised
RO	F222SO	3	2	Final	Short	Unaccented	Unaccented	Unaccented	Natural
RO	F222SS	2	2	Final	Short	Unaccented	Unaccented	Unaccented	Resynthesised
RO	I111SO	5	2	Initial	Short	Accented	Accented	Accented	Natural
RO	I111SS	5	2	Initial	Short	Accented	Accented	Accented	Resynthesised
RO	I112SO	2	2	Initial	Short	Accented	Accented	Unaccented	Natural
RO	I112SS	1	2	Initial	Short	Accented	Accented	Unaccented	Resynthesised
RO	I121SO	5	2	Initial	Short	Accented	Unaccented	Accented	Natural
RO	I121SS	5	2	Initial	Short	Accented	Unaccented	Accented	Resynthesised
RO	I122SO	1	2	Initial	Short	Accented	Unaccented	Unaccented	Natural
RO	I122SS	4	2	Initial	Short	Accented	Unaccented	Unaccented	Resynthesised
RO	I211SO	5	2	Initial	Short	Unaccented	Accented	Accented	Natural
RO	I211SS	4	2	Initial	Short	Unaccented	Accented	Accented	Resynthesised
RO	I212SO	4	2	Initial	Short	Unaccented	Accented	Unaccented	Natural
RO	I212SS	1	2	Initial	Short	Unaccented	Accented	Unaccented	Resynthesised
RO	I221SO	4	2	Initial	Short	Unaccented	Unaccented	Accented	Natural
RO	I221SS	4	2	Initial	Short	Unaccented	Unaccented	Accented	Resynthesised
RO	I222SO	2	2	Initial	Short	Unaccented	Unaccented	Unaccented	Natural
RO	I222SS	2	2	Initial	Short	Unaccented	Unaccented	Unaccented	Resynthesised
RO	M111SO	5	2	Medial	Short	Accented	Accented	Accented	Natural
RO	M111SS	4	2	Medial	Short	Accented	Accented	Accented	Resynthesised
RO	M112SO	3	2	Medial	Short	Accented	Accented	Unaccented	Natural
RO	M112SS	4	2	Medial	Short	Accented	Accented	Unaccented	Resynthesised
RO	M121SO	5	2	Medial	Short	Accented	Unaccented	Accented	Natural
RO	M121SS	5	2	Medial	Short	Accented	Unaccented	Accented	Resynthesised
RO	M122SO	2	2	Medial	Short	Accented	Unaccented	Unaccented	Natural
RO	M122SS	4	2	Medial	Short	Accented	Unaccented	Unaccented	Resynthesised
RO	M211SO	4	2	Medial	Short	Unaccented	Accented	Accented	Natural
RO	M211SS	3	2	Medial	Short	Unaccented	Accented	Accented	Resynthesised
RO	M212SO	1	2	Medial	Short	Unaccented	Accented	Unaccented	Natural
RO	M212SS	4	2	Medial	Short	Unaccented	Accented	Unaccented	Resynthesised
RO	M221SO	5	2	Medial	Short	Unaccented	Unaccented	Accented	Natural
RO	M221SS	4	2	Medial	Short	Unaccented	Unaccented	Accented	Resynthesised
RO	M222SO	4	2	Medial	Short	Unaccented	Unaccented	Unaccented	Natural
RO	M222SS	4	2	Medial	Short	Unaccented	Unaccented	Unaccented	Resynthesised
RO	N111SO	5	2	Neutral	Short	Accented	Accented	Accented	Natural
RO	N111SS	4	2	Neutral	Short	Accented	Accented	Accented	Resynthesised
RO	N112SO	2	2	Neutral	Short	Accented	Accented	Unaccented	Natural
RO	N112SS	2	2	Neutral	Short	Accented	Accented	Unaccented	Resynthesised
RO	N121SO	5	2	Neutral	Short	Accented	Unaccented	Accented	Natural
RO	N121SS	5	2	Neutral	Short	Accented	Unaccented	Accented	Resynthesised
RO	N122SO	2	2	Neutral	Short	Accented	Unaccented	Unaccented	Natural
RO	N122SS	2	2	Neutral	Short	Accented	Unaccented	Unaccented	Resynthesised
RO	N211SO	5	2	Neutral	Short	Unaccented	Accented	Accented	Natural
RO	N211SS	4	2	Neutral	Short	Unaccented	Accented	Accented	Resynthesised
RO	N212SO	3	2	Neutral	Short	Unaccented	Accented	Unaccented	Natural
RO	N212SS	2	2	Neutral	Short	Unaccented	Accented	Unaccented	Resynthesised
RO	N221SO	5	2	Neutral	Short	Unaccented	Unaccented	Accented	Natural
RO	N221SS	4	2	Neutral	Short	Unaccented	Unaccented	Accented	Resynthesised
RO	N222SO	3	2	Neutral	Short	Unaccented	Unaccented	Unaccented	Natural
RO	N222SS	2	2	Neutral	Short	Unaccented	Unaccented	Unaccented	Resynthesised
SN	F111SO	3	2	Final	Short	Accented	Accented	Accented	Natural
SN	F111SS	3	2	Final	Short	Accented	Accented	Accented	Resynthesised
SN	F112SO	2	2	Final	Short	Accented	Accented	Unaccented	Natural
SN	F112SS	2	2	Final	Short	Accented	Accented	Unaccented	Resynthesised
SN	F121SO	5	2	Final	Short	Accented	Unaccented	Accented	Natural
SN	F121SS	5	2	Final	Short	Accented	Unaccented	Accented	Resynthesised
SN	F122SO	2	2	Final	Short	Accented	Unaccented	Unaccented	Natural
SN	F122SS	2	2	Final	Short	Accented	Unaccented	Unaccented	Resynthesised
SN	F211SO	2	2	Final	Short	Unaccented	Accented	Accented	Natural
SN	F211SS	2	2	Final	Short	Unaccented	Accented	Accented	Resynthesised
SN	F212SO	2	2	Final	Short	Unaccented	Accented	Unaccented	Natural
SN	F212SS	3	2	Final	Short	Unaccented	Accented	Unaccented	Resynthesised
SN	F221SO	5	2	Final	Short	Unaccented	Unaccented	Accented	Natural
SN	F221SS	3	2	Final	Short	Unaccented	Unaccented	Accented	Resynthesised
SN	F222SO	2	2	Final	Short	Unaccented	Unaccented	Unaccented	Natural
SN	F222SS	4	2	Final	Short	Unaccented	Unaccented	Unaccented	Resynthesised
SN	I111SO	4	2	Initial	Short	Accented	Accented	Accented	Natural
SN	I111SS	3	2	Initial	Short	Accented	Accented	Accented	Resynthesised
SN	I112SO	2	2	Initial	Short	Accented	Accented	Unaccented	Natural
SN	I112SS	2	2	Initial	Short	Accented	Accented	Unaccented	Resynthesised
SN	I121SO	5	2	Initial	Short	Accented	Unaccented	Accented	Natural
SN	I121SS	3	2	Initial	Short	Accented	Unaccented	Accented	Resynthesised
SN	I122SO	2	2	Initial	Short	Accented	Unaccented	Unaccented	Natural
SN	I122SS	1	2	Initial	Short	Accented	Unaccented	Unaccented	Resynthesised
SN	I211SO	5	2	Initial	Short	Unaccented	Accented	Accented	Natural
SN	I211SS	2	2	Initial	Short	Unaccented	Accented	Accented	Resynthesised
SN	I212SO	2	2	Initial	Short	Unaccented	Accented	Unaccented	Natural
SN	I212SS	2	2	Initial	Short	Unaccented	Accented	Unaccented	Resynthesised
SN	I221SO	4	2	Initial	Short	Unaccented	Unaccented	Accented	Natural
SN	I221SS	5	2	Initial	Short	Unaccented	Unaccented	Accented	Resynthesised
SN	I222SO	3	2	Initial	Short	Unaccented	Unaccented	Unaccented	Natural
SN	I222SS	2	2	Initial	Short	Unaccented	Unaccented	Unaccented	Resynthesised
SN	M111SO	4	2	Medial	Short	Accented	Accented	Accented	Natural
SN	M111SS	2	2	Medial	Short	Accented	Accented	Accented	Resynthesised
SN	M112SO	2	2	Medial	Short	Accented	Accented	Unaccented	Natural
SN	M112SS	2	2	Medial	Short	Accented	Accented	Unaccented	Resynthesised
SN	M121SO	2	2	Medial	Short	Accented	Unaccented	Accented	Natural
SN	M121SS	5	2	Medial	Short	Accented	Unaccented	Accented	Resynthesised
SN	M122SO	1	2	Medial	Short	Accented	Unaccented	Unaccented	Natural
SN	M122SS	1	2	Medial	Short	Accented	Unaccented	Unaccented	Resynthesised
SN	M211SO	2	2	Medial	Short	Unaccented	Accented	Accented	Natural
SN	M211SS	4	2	Medial	Short	Unaccented	Accented	Accented	Resynthesised
SN	M212SO	2	2	Medial	Short	Unaccented	Accented	Unaccented	Natural
SN	M212SS	2	2	Medial	Short	Unaccented	Accented	Unaccented	Resynthesised
SN	M221SO	2	2	Medial	Short	Unaccented	Unaccented	Accented	Natural
SN	M221SS	4	2	Medial	Short	Unaccented	Unaccented	Accented	Resynthesised
SN	M222SO	2	2	Medial	Short	Unaccented	Unaccented	Unaccented	Natural
SN	M222SS	2	2	Medial	Short	Unaccented	Unaccented	Unaccented	Resynthesised
SN	N111SO	5	2	Neutral	Short	Accented	Accented	Accented	Natural
SN	N111SS	3	2	Neutral	Short	Accented	Accented	Accented	Resynthesised
SN	N112SO	4	2	Neutral	Short	Accented	Accented	Unaccented	Natural
SN	N112SS	3	2	Neutral	Short	Accented	Accented	Unaccented	Resynthesised
SN	N121SO	5	2	Neutral	Short	Accented	Unaccented	Accented	Natural
SN	N121SS	2	2	Neutral	Short	Accented	Unaccented	Accented	Resynthesised
SN	N122SO	5	2	Neutral	Short	Accented	Unaccented	Unaccented	Natural
SN	N122SS	5	2	Neutral	Short	Accented	Unaccented	Unaccented	Resynthesised
SN	N211SO	3	2	Neutral	Short	Unaccented	Accented	Accented	Natural
SN	N211SS	2	2	Neutral	Short	Unaccented	Accented	Accented	Resynthesised
SN	N212SO	2	2	Neutral	Short	Unaccented	Accented	Unaccented	Natural
SN	N212SS	3	2	Neutral	Short	Unaccented	Accented	Unaccented	Resynthesised
SN	N221SO	4	2	Neutral	Short	Unaccented	Unaccented	Accented	Natural
SN	N221SS	2	2	Neutral	Short	Unaccented	Unaccented	Accented	Resynthesised
SN	N222SO	5	2	Neutral	Short	Unaccented	Unaccented	Unaccented	Natural
SN	N222SS	2	2	Neutral	Short	Unaccented	Unaccented	Unaccented	Resynthesised
TM	F111SO	5	2	Final	Short	Accented	Accented	Accented	Natural
TM	F111SS	5	2	Final	Short	Accented	Accented	Accented	Resynthesised
TM	F112SO	4	2	Final	Short	Accented	Accented	Unaccented	Natural
TM	F112SS	5	2	Final	Short	Accented	Accented	Unaccented	Resynthesised
TM	F121SO	5	2	Final	Short	Accented	Unaccented	Accented	Natural
TM	F121SS	5	2	Final	Short	Accented	Unaccented	Accented	Resynthesised
TM	F122SO	5	2	Final	Short	Accented	Unaccented	Unaccented	Natural
TM	F122SS	4	2	Final	Short	Accented	Unaccented	Unaccented	Resynthesised
TM	F211SO	4	2	Final	Short	Unaccented	Accented	Accented	Natural
TM	F211SS	2	2	Final	Short	Unaccented	Accented	Accented	Resynthesised
TM	F212SO	4	2	Final	Short	Unaccented	Accented	Unaccented	Natural
TM	F212SS	4	2	Final	Short	Unaccented	Accented	Unaccented	Resynthesised
TM	F221SO	5	2	Final	Short	Unaccented	Unaccented	Accented	Natural
TM	F221SS	5	2	Final	Short	Unaccented	Unaccented	Accented	Resynthesised
TM	F222SO	5	2	Final	Short	Unaccented	Unaccented	Unaccented	Natural
TM	F222SS	4	2	Final	Short	Unaccented	Unaccented	Unaccented	Resynthesised
TM	I111SO	1	2	Initial	Short	Accented	Accented	Accented	Natural
TM	I111SS	1	2	Initial	Short	Accented	Accented	Accented	Resynthesised
TM	I112SO	4	2	Initial	Short	Accented	Accented	Unaccented	Natural
TM	I112SS	4	2	Initial	Short	Accented	Accented	Unaccented	Resynthesised
TM	I121SO	5	2	Initial	Short	Accented	Unaccented	Accented	Natural
TM	I121SS	5	2	Initial	Short	Accented	Unaccented	Accented	Resynthesised
TM	I122SO	5	2	Initial	Short	Accented	Unaccented	Unaccented	Natural
TM	I122SS	5	2	Initial	Short	Accented	Unaccented	Unaccented	Resynthesised
TM	I211SO	5	2	Initial	Short	Unaccented	Accented	Accented	Natural
TM	I211SS	5	2	Initial	Short	Unaccented	Accented	Accented	Resynthesised
TM	I212SO	4	2	Initial	Short	Unaccented	Accented	Unaccented	Natural
TM	I212SS	4	2	Initial	Short	Unaccented	Accented	Unaccented	Resynthesised
TM	I221SO	5	2	Initial	Short	Unaccented	Unaccented	Accented	Natural
TM	I221SS	4	2	Initial	Short	Unaccented	Unaccented	Accented	Resynthesised
TM	I222SO	5	2	Initial	Short	Unaccented	Unaccented	Unaccented	Natural
TM	I222SS	5	2	Initial	Short	Unaccented	Unaccented	Unaccented	Resynthesised
TM	M111SO	5	2	Medial	Short	Accented	Accented	Accented	Natural
TM	M111SS	4	2	Medial	Short	Accented	Accented	Accented	Resynthesised
TM	M112SO	5	2	Medial	Short	Accented	Accented	Unaccented	Natural
TM	M112SS	4	2	Medial	Short	Accented	Accented	Unaccented	Resynthesised
TM	M121SO	5	2	Medial	Short	Accented	Unaccented	Accented	Natural
TM	M121SS	5	2	Medial	Short	Accented	Unaccented	Accented	Resynthesised
TM	M122SO	5	2	Medial	Short	Accented	Unaccented	Unaccented	Natural
TM	M122SS	5	2	Medial	Short	Accented	Unaccented	Unaccented	Resynthesised
TM	M211SO	5	2	Medial	Short	Unaccented	Accented	Accented	Natural
TM	M211SS	5	2	Medial	Short	Unaccented	Accented	Accented	Resynthesised
TM	M212SO	4	2	Medial	Short	Unaccented	Accented	Unaccented	Natural
TM	M212SS	4	2	Medial	Short	Unaccented	Accented	Unaccented	Resynthesised
TM	M221SO	5	2	Medial	Short	Unaccented	Unaccented	Accented	Natural
TM	M221SS	5	2	Medial	Short	Unaccented	Unaccented	Accented	Resynthesised
TM	M222SO	5	2	Medial	Short	Unaccented	Unaccented	Unaccented	Natural
TM	M222SS	5	2	Medial	Short	Unaccented	Unaccented	Unaccented	Resynthesised
TM	N111SO	5	2	Neutral	Short	Accented	Accented	Accented	Natural
TM	N111SS	4	2	Neutral	Short	Accented	Accented	Accented	Resynthesised
TM	N112SO	5	2	Neutral	Short	Accented	Accented	Unaccented	Natural
TM	N112SS	5	2	Neutral	Short	Accented	Accented	Unaccented	Resynthesised
TM	N121SO	5	2	Neutral	Short	Accented	Unaccented	Accented	Natural
TM	N121SS	5	2	Neutral	Short	Accented	Unaccented	Accented	Resynthesised
TM	N122SO	5	2	Neutral	Short	Accented	Unaccented	Unaccented	Natural
TM	N122SS	5	2	Neutral	Short	Accented	Unaccented	Unaccented	Resynthesised
TM	N211SO	5	2	Neutral	Short	Unaccented	Accented	Accented	Natural
TM	N211SS	5	2	Neutral	Short	Unaccented	Accented	Accented	Resynthesised
TM	N212SO	4	2	Neutral	Short	Unaccented	Accented	Unaccented	Natural
TM	N212SS	4	2	Neutral	Short	Unaccented	Accented	Unaccented	Resynthesised
TM	N221SO	5	2	Neutral	Short	Unaccented	Unaccented	Accented	Natural
TM	N221SS	5	2	Neutral	Short	Unaccented	Unaccented	Accented	Resynthesised
TM	N222SO	5	2	Neutral	Short	Unaccented	Unaccented	Unaccented	Natural
TM	N222SS	5	2	Neutral	Short	Unaccented	Unaccented	Unaccented	Resynthesised
WW	F111SO	4	2	Final	Short	Accented	Accented	Accented	Natural
WW	F111SS	4	2	Final	Short	Accented	Accented	Accented	Resynthesised
WW	F112SO	5	2	Final	Short	Accented	Accented	Unaccented	Natural
WW	F112SS	5	2	Final	Short	Accented	Accented	Unaccented	Resynthesised
WW	F121SO	5	2	Final	Short	Accented	Unaccented	Accented	Natural
WW	F121SS	4	2	Final	Short	Accented	Unaccented	Accented	Resynthesised
WW	F122SO	3	2	Final	Short	Accented	Unaccented	Unaccented	Natural
WW	F122SS	3	2	Final	Short	Accented	Unaccented	Unaccented	Resynthesised
WW	F211SO	3	2	Final	Short	Unaccented	Accented	Accented	Natural
WW	F211SS	2	2	Final	Short	Unaccented	Accented	Accented	Resynthesised
WW	F212SO	2	2	Final	Short	Unaccented	Accented	Unaccented	Natural
WW	F212SS	3	2	Final	Short	Unaccented	Accented	Unaccented	Resynthesised
WW	F221SO	3	2	Final	Short	Unaccented	Unaccented	Accented	Natural
WW	F221SS	2	2	Final	Short	Unaccented	Unaccented	Accented	Resynthesised
WW	F222SO	3	2	Final	Short	Unaccented	Unaccented	Unaccented	Natural
WW	F222SS	3	2	Final	Short	Unaccented	Unaccented	Unaccented	Resynthesised
WW	I111SO	4	2	Initial	Short	Accented	Accented	Accented	Natural
WW	I111SS	5	2	Initial	Short	Accented	Accented	Accented	Resynthesised
WW	I112SO	4	2	Initial	Short	Accented	Accented	Unaccented	Natural
WW	I112SS	4	2	Initial	Short	Accented	Accented	Unaccented	Resynthesised
WW	I121SO	5	2	Initial	Short	Accented	Unaccented	Accented	Natural
WW	I121SS	4	2	Initial	Short	Accented	Unaccented	Accented	Resynthesised
WW	I122SO	4	2	Initial	Short	Accented	Unaccented	Unaccented	Natural
WW	I122SS	3	2	Initial	Short	Accented	Unaccented	Unaccented	Resynthesised
WW	I211SO	2	2	Initial	Short	Unaccented	Accented	Accented	Natural
WW	I211SS	2	2	Initial	Short	Unaccented	Accented	Accented	Resynthesised
WW	I212SO	2	2	Initial	Short	Unaccented	Accented	Unaccented	Natural
WW	I212SS	1	2	Initial	Short	Unaccented	Accented	Unaccented	Resynthesised
WW	I221SO	1	2	Initial	Short	Unaccented	Unaccented	Accented	Natural
WW	I221SS	3	2	Initial	Short	Unaccented	Unaccented	Accented	Resynthesised
WW	I222SO	2	2	Initial	Short	Unaccented	Unaccented	Unaccented	Natural
WW	I222SS	2	2	Initial	Short	Unaccented	Unaccented	Unaccented	Resynthesised
WW	M111SO	3	2	Medial	Short	Accented	Accented	Accented	Natural
WW	M111SS	2	2	Medial	Short	Accented	Accented	Accented	Resynthesised
WW	M112SO	2	2	Medial	Short	Accented	Accented	Unaccented	Natural
WW	M112SS	3	2	Medial	Short	Accented	Accented	Unaccented	Resynthesised
WW	M121SO	5	2	Medial	Short	Accented	Unaccented	Accented	Natural
WW	M121SS	5	2	Medial	Short	Accented	Unaccented	Accented	Resynthesised
WW	M122SO	5	2	Medial	Short	Accented	Unaccented	Unaccented	Natural
WW	M122SS	3	2	Medial	Short	Accented	Unaccented	Unaccented	Resynthesised
WW	M211SO	3	2	Medial	Short	Unaccented	Accented	Accented	Natural
WW	M211SS	3	2	Medial	Short	Unaccented	Accented	Accented	Resynthesised
WW	M212SO	2	2	Medial	Short	Unaccented	Accented	Unaccented	Natural
WW	M212SS	3	2	Medial	Short	Unaccented	Accented	Unaccented	Resynthesised
WW	M221SO	3	2	Medial	Short	Unaccented	Unaccented	Accented	Natural
WW	M221SS	2	2	Medial	Short	Unaccented	Unaccented	Accented	Resynthesised
WW	M222SO	3	2	Medial	Short	Unaccented	Unaccented	Unaccented	Natural
WW	M222SS	2	2	Medial	Short	Unaccented	Unaccented	Unaccented	Resynthesised
WW	N111SO	4	2	Neutral	Short	Accented	Accented	Accented	Natural
WW	N111SS	5	2	Neutral	Short	Accented	Accented	Accented	Resynthesised
WW	N112SO	3	2	Neutral	Short	Accented	Accented	Unaccented	Natural
WW	N112SS	4	2	Neutral	Short	Accented	Accented	Unaccented	Resynthesised
WW	N121SO	4	2	Neutral	Short	Accented	Unaccented	Accented	Natural
WW	N121SS	5	2	Neutral	Short	Accented	Unaccented	Accented	Resynthesised
WW	N122SO	4	2	Neutral	Short	Accented	Unaccented	Unaccented	Natural
WW	N122SS	5	2	Neutral	Short	Accented	Unaccented	Unaccented	Resynthesised
WW	N211SO	5	2	Neutral	Short	Unaccented	Accented	Accented	Natural
WW	N211SS	2	2	Neutral	Short	Unaccented	Accented	Accented	Resynthesised
WW	N212SO	3	2	Neutral	Short	Unaccented	Accented	Unaccented	Natural
WW	N212SS	2	2	Neutral	Short	Unaccented	Accented	Unaccented	Resynthesised
WW	N221SO	2	2	Neutral	Short	Unaccented	Unaccented	Accented	Natural
WW	N221SS	2	2	Neutral	Short	Unaccented	Unaccented	Accented	Resynthesised
WW	N222SO	3	2	Neutral	Short	Unaccented	Unaccented	Unaccented	Natural
WW	N222SS	3	2	Neutral	Short	Unaccented	Unaccented	Unaccented	Resynthesised
YF	F111SO	5	2	Final	Short	Accented	Accented	Accented	Natural
YF	F111SS	5	2	Final	Short	Accented	Accented	Accented	Resynthesised
YF	F112SO	4	2	Final	Short	Accented	Accented	Unaccented	Natural
YF	F112SS	5	2	Final	Short	Accented	Accented	Unaccented	Resynthesised
YF	F121SO	5	2	Final	Short	Accented	Unaccented	Accented	Natural
YF	F121SS	5	2	Final	Short	Accented	Unaccented	Accented	Resynthesised
YF	F122SO	5	2	Final	Short	Accented	Unaccented	Unaccented	Natural
YF	F122SS	5	2	Final	Short	Accented	Unaccented	Unaccented	Resynthesised
YF	F211SO	4	2	Final	Short	Unaccented	Accented	Accented	Natural
YF	F211SS	4	2	Final	Short	Unaccented	Accented	Accented	Resynthesised
YF	F212SO	4	2	Final	Short	Unaccented	Accented	Unaccented	Natural
YF	F212SS	1	2	Final	Short	Unaccented	Accented	Unaccented	Resynthesised
YF	F221SO	5	2	Final	Short	Unaccented	Unaccented	Accented	Natural
YF	F221SS	5	2	Final	Short	Unaccented	Unaccented	Accented	Resynthesised
YF	F222SO	4	2	Final	Short	Unaccented	Unaccented	Unaccented	Natural
YF	F222SS	4	2	Final	Short	Unaccented	Unaccented	Unaccented	Resynthesised
YF	I111SO	5	2	Initial	Short	Accented	Accented	Accented	Natural
YF	I111SS	4	2	Initial	Short	Accented	Accented	Accented	Resynthesised
YF	I112SO	5	2	Initial	Short	Accented	Accented	Unaccented	Natural
YF	I112SS	1	2	Initial	Short	Accented	Accented	Unaccented	Resynthesised
YF	I121SO	4	2	Initial	Short	Accented	Unaccented	Accented	Natural
YF	I121SS	5	2	Initial	Short	Accented	Unaccented	Accented	Resynthesised
YF	I122SO	5	2	Initial	Short	Accented	Unaccented	Unaccented	Natural
YF	I122SS	2	2	Initial	Short	Accented	Unaccented	Unaccented	Resynthesised
YF	I211SO	1	2	Initial	Short	Unaccented	Accented	Accented	Natural
YF	I211SS	5	2	Initial	Short	Unaccented	Accented	Accented	Resynthesised
YF	I212SO	5	2	Initial	Short	Unaccented	Accented	Unaccented	Natural
YF	I212SS	4	2	Initial	Short	Unaccented	Accented	Unaccented	Resynthesised
YF	I221SO	5	2	Initial	Short	Unaccented	Unaccented	Accented	Natural
YF	I221SS	4	2	Initial	Short	Unaccented	Unaccented	Accented	Resynthesised
YF	I222SO	4	2	Initial	Short	Unaccented	Unaccented	Unaccented	Natural
YF	I222SS	4	2	Initial	Short	Unaccented	Unaccented	Unaccented	Resynthesised
YF	M111SO	5	2	Medial	Short	Accented	Accented	Accented	Natural
YF	M111SS	4	2	Medial	Short	Accented	Accented	Accented	Resynthesised
YF	M112SO	4	2	Medial	Short	Accented	Accented	Unaccented	Natural
YF	M112SS	5	2	Medial	Short	Accented	Accented	Unaccented	Resynthesised
YF	M121SO	4	2	Medial	Short	Accented	Unaccented	Accented	Natural
YF	M121SS	4	2	Medial	Short	Accented	Unaccented	Accented	Resynthesised
YF	M122SO	5	2	Medial	Short	Accented	Unaccented	Unaccented	Natural
YF	M122SS	5	2	Medial	Short	Accented	Unaccented	Unaccented	Resynthesised
YF	M211SO	5	2	Medial	Short	Unaccented	Accented	Accented	Natural
YF	M211SS	5	2	Medial	Short	Unaccented	Accented	Accented	Resynthesised
YF	M212SO	4	2	Medial	Short	Unaccented	Accented	Unaccented	Natural
YF	M212SS	5	2	Medial	Short	Unaccented	Accented	Unaccented	Resynthesised
YF	M221SO	5	2	Medial	Short	Unaccented	Unaccented	Accented	Natural
YF	M221SS	5	2	Medial	Short	Unaccented	Unaccented	Accented	Resynthesised
YF	M222SO	5	2	Medial	Short	Unaccented	Unaccented	Unaccented	Natural
YF	M222SS	4	2	Medial	Short	Unaccented	Unaccented	Unaccented	Resynthesised
YF	N111SO	5	2	Neutral	Short	Accented	Accented	Accented	Natural
YF	N111SS	5	2	Neutral	Short	Accented	Accented	Accented	Resynthesised
YF	N112SO	5	2	Neutral	Short	Accented	Accented	Unaccented	Natural
YF	N112SS	5	2	Neutral	Short	Accented	Accented	Unaccented	Resynthesised
YF	N121SO	4	2	Neutral	Short	Accented	Unaccented	Accented	Natural
YF	N121SS	4	2	Neutral	Short	Accented	Unaccented	Accented	Resynthesised
YF	N122SO	2	2	Neutral	Short	Accented	Unaccented	Unaccented	Natural
YF	N122SS	5	2	Neutral	Short	Accented	Unaccented	Unaccented	Resynthesised
YF	N211SO	5	2	Neutral	Short	Unaccented	Accented	Accented	Natural
YF	N211SS	1	2	Neutral	Short	Unaccented	Accented	Accented	Resynthesised
YF	N212SO	5	2	Neutral	Short	Unaccented	Accented	Unaccented	Natural
YF	N212SS	4	2	Neutral	Short	Unaccented	Accented	Unaccented	Resynthesised
YF	N221SO	4	2	Neutral	Short	Unaccented	Unaccented	Accented	Natural
YF	N221SS	4	2	Neutral	Short	Unaccented	Unaccented	Accented	Resynthesised
YF	N222SO	3	2	Neutral	Short	Unaccented	Unaccented	Unaccented	Natural
YF	N222SS	4	2	Neutral	Short	Unaccented	Unaccented	Unaccented	Resynthesised
YK	F331SO	4	1	Final	Long	Accented	Accented	Accented	Natural
YK	F331SS	5	1	Final	Long	Accented	Accented	Accented	Resynthesised
YK	F332SO	3	1	Final	Long	Accented	Accented	Unaccented	Natural
YK	F332SS	3	1	Final	Long	Accented	Accented	Unaccented	Resynthesised
YK	F341SO	4	1	Final	Long	Accented	Unaccented	Accented	Natural
YK	F341SS	5	1	Final	Long	Accented	Unaccented	Accented	Resynthesised
YK	F342SO	4	1	Final	Long	Accented	Unaccented	Unaccented	Natural
YK	F342SS	5	1	Final	Long	Accented	Unaccented	Unaccented	Resynthesised
YK	F431SO	4	1	Final	Long	Unaccented	Accented	Accented	Natural
YK	F431SS	4	1	Final	Long	Unaccented	Accented	Accented	Resynthesised
YK	F432SO	4	1	Final	Long	Unaccented	Accented	Unaccented	Natural
YK	F432SS	3	1	Final	Long	Unaccented	Accented	Unaccented	Resynthesised
YK	F441SO	3	1	Final	Long	Unaccented	Unaccented	Accented	Natural
YK	F441SS	4	1	Final	Long	Unaccented	Unaccented	Accented	Resynthesised
YK	F442SO	4	1	Final	Long	Unaccented	Unaccented	Unaccented	Natural
YK	F442SS	4	1	Final	Long	Unaccented	Unaccented	Unaccented	Resynthesised
YK	I331SO	3	1	Initial	Long	Accented	Accented	Accented	Natural
YK	I331SS	5	1	Initial	Long	Accented	Accented	Accented	Resynthesised
YK	I332SO	3	1	Initial	Long	Accented	Accented	Unaccented	Natural
YK	I332SS	3	1	Initial	Long	Accented	Accented	Unaccented	Resynthesised
YK	I341SO	3	1	Initial	Long	Accented	Unaccented	Accented	Natural
YK	I341SS	3	1	Initial	Long	Accented	Unaccented	Accented	Resynthesised
YK	I342SO	3	1	Initial	Long	Accented	Unaccented	Unaccented	Natural
YK	I342SS	3	1	Initial	Long	Accented	Unaccented	Unaccented	Resynthesised
YK	I431SO	4	1	Initial	Long	Unaccented	Accented	Accented	Natural
YK	I431SS	3	1	Initial	Long	Unaccented	Accented	Accented	Resynthesised
YK	I432SO	2	1	Initial	Long	Unaccented	Accented	Unaccented	Natural
YK	I432SS	4	1	Initial	Long	Unaccented	Accented	Unaccented	Resynthesised
YK	I441SO	5	1	Initial	Long	Unaccented	Unaccented	Accented	Natural
YK	I441SS	5	1	Initial	Long	Unaccented	Unaccented	Accented	Resynthesised
YK	I442SO	3	1	Initial	Long	Unaccented	Unaccented	Unaccented	Natural
YK	I442SS	4	1	Initial	Long	Unaccented	Unaccented	Unaccented	Resynthesised
YK	M331SO	2	1	Medial	Long	Accented	Accented	Accented	Natural
YK	M331SS	2	1	Medial	Long	Accented	Accented	Accented	Resynthesised
YK	M332SO	4	1	Medial	Long	Accented	Accented	Unaccented	Natural
YK	M332SS	4	1	Medial	Long	Accented	Accented	Unaccented	Resynthesised
YK	M341SO	4	1	Medial	Long	Accented	Unaccented	Accented	Natural
YK	M341SS	3	1	Medial	Long	Accented	Unaccented	Accented	Resynthesised
YK	M342SO	4	1	Medial	Long	Accented	Unaccented	Unaccented	Natural
YK	M342SS	3	1	Medial	Long	Accented	Unaccented	Unaccented	Resynthesised
YK	M431SO	4	1	Medial	Long	Unaccented	Accented	Accented	Natural
YK	M431SS	4	1	Medial	Long	Unaccented	Accented	Accented	Resynthesised
YK	M432SO	4	1	Medial	Long	Unaccented	Accented	Unaccented	Natural
YK	M432SS	3	1	Medial	Long	Unaccented	Accented	Unaccented	Resynthesised
YK	M441SO	4	1	Medial	Long	Unaccented	Unaccented	Accented	Natural
YK	M441SS	4	1	Medial	Long	Unaccented	Unaccented	Accented	Resynthesised
YK	M442SO	3	1	Medial	Long	Unaccented	Unaccented	Unaccented	Natural
YK	M442SS	3	1	Medial	Long	Unaccented	Unaccented	Unaccented	Resynthesised
YK	N331SO	5	1	Neutral	Long	Accented	Accented	Accented	Natural
YK	N331SS	4	1	Neutral	Long	Accented	Accented	Accented	Resynthesised
YK	N332SO	4	1	Neutral	Long	Accented	Accented	Unaccented	Natural
YK	N332SS	5	1	Neutral	Long	Accented	Accented	Unaccented	Resynthesised
YK	N341SO	3	1	Neutral	Long	Accented	Unaccented	Accented	Natural
YK	N341SS	5	1	Neutral	Long	Accented	Unaccented	Accented	Resynthesised
YK	N342SO	4	1	Neutral	Long	Accented	Unaccented	Unaccented	Natural
YK	N342SS	4	1	Neutral	Long	Accented	Unaccented	Unaccented	Resynthesised
YK	N431SO	4	1	Neutral	Long	Unaccented	Accented	Accented	Natural
YK	N431SS	4	1	Neutral	Long	Unaccented	Accented	Accented	Resynthesised
YK	N432SO	4	1	Neutral	Long	Unaccented	Accented	Unaccented	Natural
YK	N432SS	4	1	Neutral	Long	Unaccented	Accented	Unaccented	Resynthesised
YK	N441SO	5	1	Neutral	Long	Unaccented	Unaccented	Accented	Natural
YK	N441SS	4	1	Neutral	Long	Unaccented	Unaccented	Accented	Resynthesised
YK	N442SO	4	1	Neutral	Long	Unaccented	Unaccented	Unaccented	Natural
YK	N442SS	4	1	Neutral	Long	Unaccented	Unaccented	Unaccented	Resynthesised
YS	F331SO	5	1	Final	Long	Accented	Accented	Accented	Natural
YS	F331SS	5	1	Final	Long	Accented	Accented	Accented	Resynthesised
YS	F332SO	4	1	Final	Long	Accented	Accented	Unaccented	Natural
YS	F332SS	5	1	Final	Long	Accented	Accented	Unaccented	Resynthesised
YS	F341SO	3	1	Final	Long	Accented	Unaccented	Accented	Natural
YS	F341SS	5	1	Final	Long	Accented	Unaccented	Accented	Resynthesised
YS	F342SO	4	1	Final	Long	Accented	Unaccented	Unaccented	Natural
YS	F342SS	5	1	Final	Long	Accented	Unaccented	Unaccented	Resynthesised
YS	F431SO	5	1	Final	Long	Unaccented	Accented	Accented	Natural
YS	F431SS	5	1	Final	Long	Unaccented	Accented	Accented	Resynthesised
YS	F432SO	4	1	Final	Long	Unaccented	Accented	Unaccented	Natural
YS	F432SS	4	1	Final	Long	Unaccented	Accented	Unaccented	Resynthesised
YS	F441SO	3	1	Final	Long	Unaccented	Unaccented	Accented	Natural
YS	F441SS	5	1	Final	Long	Unaccented	Unaccented	Accented	Resynthesised
YS	F442SO	3	1	Final	Long	Unaccented	Unaccented	Unaccented	Natural
YS	F442SS	5	1	Final	Long	Unaccented	Unaccented	Unaccented	Resynthesised
YS	I331SO	5	1	Initial	Long	Accented	Accented	Accented	Natural
YS	I331SS	3	1	Initial	Long	Accented	Accented	Accented	Resynthesised
YS	I332SO	5	1	Initial	Long	Accented	Accented	Unaccented	Natural
YS	I332SS	5	1	Initial	Long	Accented	Accented	Unaccented	Resynthesised
YS	I341SO	4	1	Initial	Long	Accented	Unaccented	Accented	Natural
YS	I341SS	5	1	Initial	Long	Accented	Unaccented	Accented	Resynthesised
YS	I342SO	5	1	Initial	Long	Accented	Unaccented	Unaccented	Natural
YS	I342SS	4	1	Initial	Long	Accented	Unaccented	Unaccented	Resynthesised
YS	I431SO	5	1	Initial	Long	Unaccented	Accented	Accented	Natural
YS	I431SS	5	1	Initial	Long	Unaccented	Accented	Accented	Resynthesised
YS	I432SO	4	1	Initial	Long	Unaccented	Accented	Unaccented	Natural
YS	I432SS	4	1	Initial	Long	Unaccented	Accented	Unaccented	Resynthesised
YS	I441SO	4	1	Initial	Long	Unaccented	Unaccented	Accented	Natural
YS	I441SS	5	1	Initial	Long	Unaccented	Unaccented	Accented	Resynthesised
YS	I442SO	4	1	Initial	Long	Unaccented	Unaccented	Unaccented	Natural
YS	I442SS	5	1	Initial	Long	Unaccented	Unaccented	Unaccented	Resynthesised
YS	M331SO	3	1	Medial	Long	Accented	Accented	Accented	Natural
YS	M331SS	5	1	Medial	Long	Accented	Accented	Accented	Resynthesised
YS	M332SO	5	1	Medial	Long	Accented	Accented	Unaccented	Natural
YS	M332SS	5	1	Medial	Long	Accented	Accented	Unaccented	Resynthesised
YS	M341SO	5	1	Medial	Long	Accented	Unaccented	Accented	Natural
YS	M341SS	5	1	Medial	Long	Accented	Unaccented	Accented	Resynthesised
YS	M342SO	2	1	Medial	Long	Accented	Unaccented	Unaccented	Natural
YS	M342SS	4	1	Medial	Long	Accented	Unaccented	Unaccented	Resynthesised
YS	M431SO	5	1	Medial	Long	Unaccented	Accented	Accented	Natural
YS	M431SS	5	1	Medial	Long	Unaccented	Accented	Accented	Resynthesised
YS	M432SO	5	1	Medial	Long	Unaccented	Accented	Unaccented	Natural
YS	M432SS	2	1	Medial	Long	Unaccented	Accented	Unaccented	Resynthesised
YS	M441SO	5	1	Medial	Long	Unaccented	Unaccented	Accented	Natural
YS	M441SS	5	1	Medial	Long	Unaccented	Unaccented	Accented	Resynthesised
YS	M442SO	5	1	Medial	Long	Unaccented	Unaccented	Unaccented	Natural
YS	M442SS	5	1	Medial	Long	Unaccented	Unaccented	Unaccented	Resynthesised
YS	N331SO	4	1	Neutral	Long	Accented	Accented	Accented	Natural
YS	N331SS	5	1	Neutral	Long	Accented	Accented	Accented	Resynthesised
YS	N332SO	4	1	Neutral	Long	Accented	Accented	Unaccented	Natural
YS	N332SS	3	1	Neutral	Long	Accented	Accented	Unaccented	Resynthesised
YS	N341SO	5	1	Neutral	Long	Accented	Unaccented	Accented	Natural
YS	N341SS	5	1	Neutral	Long	Accented	Unaccented	Accented	Resynthesised
YS	N342SO	5	1	Neutral	Long	Accented	Unaccented	Unaccented	Natural
YS	N342SS	5	1	Neutral	Long	Accented	Unaccented	Unaccented	Resynthesised
YS	N431SO	5	1	Neutral	Long	Unaccented	Accented	Accented	Natural
YS	N431SS	5	1	Neutral	Long	Unaccented	Accented	Accented	Resynthesised
YS	N432SO	5	1	Neutral	Long	Unaccented	Accented	Unaccented	Natural
YS	N432SS	5	1	Neutral	Long	Unaccented	Accented	Unaccented	Resynthesised
YS	N441SO	5	1	Neutral	Long	Unaccented	Unaccented	Accented	Natural
YS	N441SS	5	1	Neutral	Long	Unaccented	Unaccented	Accented	Resynthesised
YS	N442SO	5	1	Neutral	Long	Unaccented	Unaccented	Unaccented	Natural
YS	N442SS	5	1	Neutral	Long	Unaccented	Unaccented	Unaccented	Resynthesised
