# Supplementary material for: Focus perception in Japanese: Effects of lexical accent and focus location
Source: PLoS One. 2022 Sep 22;17(9):e0274176. doi: 10.1371/journal.pone.0274176 (PMC9499294; doi:10.1371/journal.pone.0274176)
Supplement: S5 File — (CSV) [file pone.0274176.s005.csv]

subject	stimulus	response	reactionTime	Group	Longength	Focus	Wd1	Wd2	Wd3
MK	N121S3_syn.wav	Initial	1.375262327	A	Short	Neutral	Accented	Unaccented	Accented
MK	M221S3_syn.wav	Neutral	1.510010059	A	Short	Medial	Unaccented	Unaccented	Accented
MK	F212S3_syn.wav	Neutral	2.582809265	A	Short	Final	Unaccented	Accented	Unaccented
MK	N211S3_syn.wav	Initial	2.399599856	A	Short	Neutral	Unaccented	Accented	Accented
MK	I221S3_syn.wav	Neutral	2.679804723	A	Short	Initial	Unaccented	Unaccented	Accented
MK	I222S3_syn.wav	Neutral	1.77434808	A	Short	Initial	Unaccented	Unaccented	Unaccented
MK	M111S3_syn.wav	Initial	5.214225586	A	Short	Medial	Accented	Accented	Accented
MK	F122S3_syn.wav	Neutral	3.111556237	A	Short	Final	Accented	Unaccented	Unaccented
MK	F112S3_syn.wav	Initial	2.479534365	A	Short	Final	Accented	Accented	Unaccented
MK	F211S3_syn.wav	Initial	2.281844486	A	Short	Final	Unaccented	Accented	Accented
MK	I112S3_syn.wav	Initial	2.693431089	A	Short	Initial	Accented	Accented	Unaccented
MK	N112S3_syn.wav	Initial	2.046467403	A	Short	Neutral	Accented	Accented	Unaccented
MK	F221S3_syn.wav	Initial	2.711483899	A	Short	Final	Unaccented	Unaccented	Accented
MK	F111S3_syn.wav	Neutral	3.679566137	A	Short	Final	Accented	Accented	Accented
MK	F121S3_syn.wav	Initial	1.864870062	A	Short	Final	Accented	Unaccented	Accented
MK	N222S3_syn.wav	Neutral	1.564946972	A	Short	Neutral	Unaccented	Unaccented	Unaccented
MK	N212S3_syn.wav	Neutral	2.349395387	A	Short	Neutral	Unaccented	Accented	Unaccented
MK	M222S3_syn.wav	Initial	2.322541861	A	Short	Medial	Unaccented	Unaccented	Unaccented
MK	I212S3_syn.wav	Initial	1.896518755	A	Short	Initial	Unaccented	Accented	Unaccented
MK	F222S3_syn.wav	Initial	2.419489836	A	Short	Final	Unaccented	Unaccented	Unaccented
MK	I211S3_syn.wav	Initial	3.423436764	A	Short	Initial	Unaccented	Accented	Accented
MK	I111S3_syn.wav	Initial	1.474396852	A	Short	Initial	Accented	Accented	Accented
MK	I121S3_syn.wav	Initial	1.593312324	A	Short	Initial	Accented	Unaccented	Accented
MK	N221S3_syn.wav	Neutral	2.130239805	A	Short	Neutral	Unaccented	Unaccented	Accented
MK	M122S3_syn.wav	Medial	5.607584689	A	Short	Medial	Accented	Unaccented	Unaccented
MK	N122S3_syn.wav	Initial	1.92146711	A	Short	Neutral	Accented	Unaccented	Unaccented
MK	I122S3_syn.wav	Initial	1.521900082	A	Short	Initial	Accented	Unaccented	Unaccented
MK	M121S3_syn.wav	Initial	2.283409657	A	Short	Medial	Accented	Unaccented	Accented
MK	M211S3_syn.wav	Medial	2.087059261	A	Short	Medial	Unaccented	Accented	Accented
MK	M212S3_syn.wav	Medial	1.547288092	A	Short	Medial	Unaccented	Accented	Unaccented
MK	N111S3_syn.wav	Initial	2.735472635	A	Short	Neutral	Accented	Accented	Accented
MK	M112S3_syn.wav	Medial	2.391579381	A	Short	Medial	Accented	Accented	Unaccented
MK	M222S3_syn.wav	Neutral	4.383434044	A	Short	Medial	Unaccented	Unaccented	Unaccented
MK	N111S3_syn.wav	Medial	3.383615181	A	Short	Neutral	Accented	Accented	Accented
MK	M211S3_syn.wav	Medial	2.770684877	A	Short	Medial	Unaccented	Accented	Accented
MK	F221S3_syn.wav	Neutral	3.836281951	A	Short	Final	Unaccented	Unaccented	Accented
MK	I222S3_syn.wav	Neutral	2.44418964	A	Short	Initial	Unaccented	Unaccented	Unaccented
MK	M112S3_syn.wav	Medial	2.547051851	A	Short	Medial	Accented	Accented	Unaccented
MK	I211S3_syn.wav	Medial	2.406448504	A	Short	Initial	Unaccented	Accented	Accented
MK	F211S3_syn.wav	Medial	3.039570686	A	Short	Final	Unaccented	Accented	Accented
MK	M221S3_syn.wav	Neutral	3.239295872	A	Short	Medial	Unaccented	Unaccented	Accented
MK	M122S3_syn.wav	Initial	1.290210823	A	Short	Medial	Accented	Unaccented	Unaccented
MK	I122S3_syn.wav	Initial	1.416338977	A	Short	Initial	Accented	Unaccented	Unaccented
MK	N211S3_syn.wav	Neutral	1.894030309	A	Short	Neutral	Unaccented	Accented	Accented
MK	F121S3_syn.wav	Initial	2.18380734	A	Short	Final	Accented	Unaccented	Accented
MK	I212S3_syn.wav	Neutral	1.815114041	A	Short	Initial	Unaccented	Accented	Unaccented
MK	M212S3_syn.wav	Medial	1.476462643	A	Short	Medial	Unaccented	Accented	Unaccented
MK	F111S3_syn.wav	Medial	1.874463328	A	Short	Final	Accented	Accented	Accented
MK	F212S3_syn.wav	Neutral	4.071535345	A	Short	Final	Unaccented	Accented	Unaccented
MK	N121S3_syn.wav	Initial	2.244183075	A	Short	Neutral	Accented	Unaccented	Accented
MK	F222S3_syn.wav	Neutral	2.611008134	A	Short	Final	Unaccented	Unaccented	Unaccented
MK	M121S3_syn.wav	Initial	2.409547191	A	Short	Medial	Accented	Unaccented	Accented
MK	F112S3_syn.wav	Initial	2.230312847	A	Short	Final	Accented	Accented	Unaccented
MK	I221S3_syn.wav	Neutral	2.10594976	A	Short	Initial	Unaccented	Unaccented	Accented
MK	N112S3_syn.wav	Medial	1.999345794	A	Short	Neutral	Accented	Accented	Unaccented
MK	I112S3_syn.wav	Initial	2.343364496	A	Short	Initial	Accented	Accented	Unaccented
MK	N212S3_syn.wav	Initial	1.984235153	A	Short	Neutral	Unaccented	Accented	Unaccented
MK	I121S3_syn.wav	Initial	2.020661428	A	Short	Initial	Accented	Unaccented	Accented
MK	N122S3_syn.wav	Initial	2.207614351	A	Short	Neutral	Accented	Unaccented	Unaccented
MK	M111S3_syn.wav	Medial	2.15291368	A	Short	Medial	Accented	Accented	Accented
MK	F122S3_syn.wav	Initial	2.016789536	A	Short	Final	Accented	Unaccented	Unaccented
MK	N222S3_syn.wav	Neutral	2.86972854	A	Short	Neutral	Unaccented	Unaccented	Unaccented
MK	I111S3_syn.wav	Initial	2.17328435	A	Short	Initial	Accented	Accented	Accented
MK	N221S3_syn.wav	Neutral	3.56643535	A	Short	Neutral	Unaccented	Unaccented	Accented
MK	I221S3_syn.wav	Neutral	2.009162405	A	Short	Initial	Unaccented	Unaccented	Accented
MK	I212S3_syn.wav	Neutral	1.749592587	A	Short	Initial	Unaccented	Accented	Unaccented
MK	N222S3_syn.wav	Neutral	5.911110603	A	Short	Neutral	Unaccented	Unaccented	Unaccented
MK	N121S3_syn.wav	Neutral	4.151459302	A	Short	Neutral	Accented	Unaccented	Accented
MK	F212S3_syn.wav	Neutral	2.360025652	A	Short	Final	Unaccented	Accented	Unaccented
MK	N211S3_syn.wav	Initial	2.443955744	A	Short	Neutral	Unaccented	Accented	Accented
MK	M112S3_syn.wav	Medial	1.936585958	A	Short	Medial	Accented	Accented	Unaccented
MK	M211S3_syn.wav	Medial	2.518844189	A	Short	Medial	Unaccented	Accented	Accented
MK	N122S3_syn.wav	Neutral	3.77526901	A	Short	Neutral	Accented	Unaccented	Unaccented
MK	I222S3_syn.wav	Neutral	2.34379184	A	Short	Initial	Unaccented	Unaccented	Unaccented
MK	F221S3_syn.wav	Neutral	2.727314401	A	Short	Final	Unaccented	Unaccented	Accented
MK	F211S3_syn.wav	Final	5.383567699	A	Short	Final	Unaccented	Accented	Accented
MK	F122S3_syn.wav	Initial	3.015361537	A	Short	Final	Accented	Unaccented	Unaccented
MK	I121S3_syn.wav	Initial	2.415559909	A	Short	Initial	Accented	Unaccented	Accented
MK	M122S3_syn.wav	Neutral	2.687377923	A	Short	Medial	Accented	Unaccented	Unaccented
MK	F112S3_syn.wav	Neutral	3.119546816	A	Short	Final	Accented	Accented	Unaccented
MK	M222S3_syn.wav	Neutral	1.884294594	A	Short	Medial	Unaccented	Unaccented	Unaccented
MK	M121S3_syn.wav	Initial	3.588676018	A	Short	Medial	Accented	Unaccented	Accented
MK	M221S3_syn.wav	Neutral	3.151527302	A	Short	Medial	Unaccented	Unaccented	Accented
MK	I122S3_syn.wav	Neutral	2.663416153	A	Short	Initial	Accented	Unaccented	Unaccented
MK	N212S3_syn.wav	Initial	2.687539715	A	Short	Neutral	Unaccented	Accented	Unaccented
MK	N112S3_syn.wav	Medial	2.279944006	A	Short	Neutral	Accented	Accented	Unaccented
MK	I211S3_syn.wav	Medial	3.47752016	A	Short	Initial	Unaccented	Accented	Accented
MK	N111S3_syn.wav	Medial	2.879621358	A	Short	Neutral	Accented	Accented	Accented
MK	M212S3_syn.wav	Medial	2.030741832	A	Short	Medial	Unaccented	Accented	Unaccented
MK	F222S3_syn.wav	Neutral	2.006091856	A	Short	Final	Unaccented	Unaccented	Unaccented
MK	I112S3_syn.wav	Initial	2.51835881	A	Short	Initial	Accented	Accented	Unaccented
MK	F111S3_syn.wav	Medial	2.407511296	A	Short	Final	Accented	Accented	Accented
MK	I111S3_syn.wav	Initial	2.28774817	A	Short	Initial	Accented	Accented	Accented
MK	N221S3_syn.wav	Initial	5.335250228	A	Short	Neutral	Unaccented	Unaccented	Accented
MK	M111S3_syn.wav	Medial	2.409026053	A	Short	Medial	Accented	Accented	Accented
MK	F121S3_syn.wav	Medial	4.821985551	A	Short	Final	Accented	Unaccented	Accented
KS	N221S3_syn.wav	Neutral	4.654636145	A	Short	Neutral	Unaccented	Unaccented	Accented
KS	I222S3_syn.wav	Neutral	6.623264074	A	Short	Initial	Unaccented	Unaccented	Unaccented
KS	N122S3_syn.wav	Initial	1.903543949	A	Short	Neutral	Accented	Unaccented	Unaccented
KS	N211S3_syn.wav	Neutral	4.127360821	A	Short	Neutral	Unaccented	Accented	Accented
KS	N111S3_syn.wav	Initial	5.215604067	A	Short	Neutral	Accented	Accented	Accented
KS	F211S3_syn.wav	Final	2.409412861	A	Short	Final	Unaccented	Accented	Accented
KS	F112S3_syn.wav	Initial	2.031193972	A	Short	Final	Accented	Accented	Unaccented
KS	F222S3_syn.wav	Final	2.87827301	A	Short	Final	Unaccented	Unaccented	Unaccented
KS	F121S3_syn.wav	Final	2.927464962	A	Short	Final	Accented	Unaccented	Accented
KS	M122S3_syn.wav	Neutral	2.295439005	A	Short	Medial	Accented	Unaccented	Unaccented
KS	I111S3_syn.wav	Initial	2.103315115	A	Short	Initial	Accented	Accented	Accented
KS	M111S3_syn.wav	Medial	1.839647055	A	Short	Medial	Accented	Accented	Accented
KS	N112S3_syn.wav	Medial	2.98359108	A	Short	Neutral	Accented	Accented	Unaccented
KS	F111S3_syn.wav	Final	2.135600805	A	Short	Final	Accented	Accented	Accented
KS	I211S3_syn.wav	Neutral	2.455554962	A	Short	Initial	Unaccented	Accented	Accented
KS	F122S3_syn.wav	Neutral	3.239347935	A	Short	Final	Accented	Unaccented	Unaccented
KS	M221S3_syn.wav	Medial	3.41567111	A	Short	Medial	Unaccented	Unaccented	Accented
KS	N212S3_syn.wav	Neutral	3.817623854	A	Short	Neutral	Unaccented	Accented	Unaccented
KS	M112S3_syn.wav	Neutral	3.301922798	A	Short	Medial	Accented	Accented	Unaccented
KS	I121S3_syn.wav	Initial	3.623336077	A	Short	Initial	Accented	Unaccented	Accented
KS	N222S3_syn.wav	Neutral	2.527750015	A	Short	Neutral	Unaccented	Unaccented	Unaccented
KS	M212S3_syn.wav	Neutral	2.431803942	A	Short	Medial	Unaccented	Accented	Unaccented
KS	M211S3_syn.wav	Medial	2.775125027	A	Short	Medial	Unaccented	Accented	Accented
KS	M222S3_syn.wav	Neutral	4.703557014	A	Short	Medial	Unaccented	Unaccented	Unaccented
KS	I221S3_syn.wav	Initial	3.031820059	A	Short	Initial	Unaccented	Unaccented	Accented
KS	I212S3_syn.wav	Neutral	2.359721184	A	Short	Initial	Unaccented	Accented	Unaccented
KS	F212S3_syn.wav	Final	3.6475811	A	Short	Final	Unaccented	Accented	Unaccented
KS	N121S3_syn.wav	Initial	1.831465006	A	Short	Neutral	Accented	Unaccented	Accented
KS	I112S3_syn.wav	Neutral	4.887527943	A	Short	Initial	Accented	Accented	Unaccented
KS	M121S3_syn.wav	Neutral	2.150680065	A	Short	Medial	Accented	Unaccented	Accented
KS	I122S3_syn.wav	Initial	3.159504175	A	Short	Initial	Accented	Unaccented	Unaccented
KS	F221S3_syn.wav	Neutral	5.015412092	A	Short	Final	Unaccented	Unaccented	Accented
KS	I111S3_syn.wav	Initial	2.415602922	A	Short	Initial	Accented	Accented	Accented
KS	F212S3_syn.wav	Final	4.031473875	A	Short	Final	Unaccented	Accented	Unaccented
KS	N111S3_syn.wav	Medial	3.703681946	A	Short	Neutral	Accented	Accented	Accented
KS	M221S3_syn.wav	Neutral	2.103401899	A	Short	Medial	Unaccented	Unaccented	Accented
KS	M211S3_syn.wav	Medial	2.695685148	A	Short	Medial	Unaccented	Accented	Accented
KS	M111S3_syn.wav	Medial	4.695512056	A	Short	Medial	Accented	Accented	Accented
KS	M212S3_syn.wav	Neutral	4.879337788	A	Short	Medial	Unaccented	Accented	Unaccented
KS	M112S3_syn.wav	Neutral	3.567420006	A	Short	Medial	Accented	Accented	Unaccented
KS	I211S3_syn.wav	Neutral	4.447329044	A	Short	Initial	Unaccented	Accented	Accented
KS	F222S3_syn.wav	Final	3.49553895	A	Short	Final	Unaccented	Unaccented	Unaccented
KS	M122S3_syn.wav	Neutral	2.759474039	A	Short	Medial	Accented	Unaccented	Unaccented
KS	F111S3_syn.wav	Medial	4.007429123	A	Short	Final	Accented	Accented	Accented
KS	M121S3_syn.wav	Neutral	2.887706041	A	Short	Medial	Accented	Unaccented	Accented
KS	N122S3_syn.wav	Medial	3.287571192	A	Short	Neutral	Accented	Unaccented	Unaccented
KS	F112S3_syn.wav	Neutral	2.983498812	A	Short	Final	Accented	Accented	Unaccented
KS	F121S3_syn.wav	Neutral	3.639712095	A	Short	Final	Accented	Unaccented	Accented
KS	N121S3_syn.wav	Medial	3.127527952	A	Short	Neutral	Accented	Unaccented	Accented
KS	I122S3_syn.wav	Neutral	3.983741045	A	Short	Initial	Accented	Unaccented	Unaccented
KS	I212S3_syn.wav	Neutral	3.337268829	A	Short	Initial	Unaccented	Accented	Unaccented
KS	N221S3_syn.wav	Neutral	4.415716171	A	Short	Neutral	Unaccented	Unaccented	Accented
KS	N222S3_syn.wav	Neutral	3.967324018	A	Short	Neutral	Unaccented	Unaccented	Unaccented
KS	I112S3_syn.wav	Initial	1.719647884	A	Short	Initial	Accented	Accented	Unaccented
KS	M222S3_syn.wav	Neutral	2.207415819	A	Short	Medial	Unaccented	Unaccented	Unaccented
KS	I221S3_syn.wav	Neutral	2.544885159	A	Short	Initial	Unaccented	Unaccented	Accented
KS	F211S3_syn.wav	Final	3.143792152	A	Short	Final	Unaccented	Accented	Accented
KS	F221S3_syn.wav	Final	3.279552937	A	Short	Final	Unaccented	Unaccented	Accented
KS	I121S3_syn.wav	Initial	2.407378912	A	Short	Initial	Accented	Unaccented	Accented
KS	I222S3_syn.wav	Initial	3.143802166	A	Short	Initial	Unaccented	Unaccented	Unaccented
KS	N112S3_syn.wav	Initial	4.055447102	A	Short	Neutral	Accented	Accented	Unaccented
KS	N212S3_syn.wav	Neutral	3.095672846	A	Short	Neutral	Unaccented	Accented	Unaccented
KS	F122S3_syn.wav	Medial	3.06355691	A	Short	Final	Accented	Unaccented	Unaccented
KS	N211S3_syn.wav	Neutral	2.210268974	A	Short	Neutral	Unaccented	Accented	Accented
KS	F111S3_syn.wav	Medial	4.263351917	A	Short	Final	Accented	Accented	Accented
KS	I222S3_syn.wav	Neutral	4.591475964	A	Short	Initial	Unaccented	Unaccented	Unaccented
KS	N212S3_syn.wav	Neutral	2.631592989	A	Short	Neutral	Unaccented	Accented	Unaccented
KS	F112S3_syn.wav	Neutral	2.943410873	A	Short	Final	Accented	Accented	Unaccented
KS	N211S3_syn.wav	Neutral	2.423712015	A	Short	Neutral	Unaccented	Accented	Accented
KS	N112S3_syn.wav	Initial	2.583651066	A	Short	Neutral	Accented	Accented	Unaccented
KS	N111S3_syn.wav	Initial	2.07653904	A	Short	Neutral	Accented	Accented	Accented
KS	F221S3_syn.wav	Neutral	2.679481983	A	Short	Final	Unaccented	Unaccented	Accented
KS	M112S3_syn.wav	Neutral	2.719504118	A	Short	Medial	Accented	Accented	Unaccented
KS	M212S3_syn.wav	Neutral	2.433735132	A	Short	Medial	Unaccented	Accented	Unaccented
KS	I221S3_syn.wav	Neutral	2.509548903	A	Short	Initial	Unaccented	Unaccented	Accented
KS	M222S3_syn.wav	Neutral	2.799494982	A	Short	Medial	Unaccented	Unaccented	Unaccented
KS	N122S3_syn.wav	Initial	1.959559917	A	Short	Neutral	Accented	Unaccented	Unaccented
KS	M121S3_syn.wav	Initial	1.707163811	A	Short	Medial	Accented	Unaccented	Accented
KS	F121S3_syn.wav	Initial	1.787883997	A	Short	Final	Accented	Unaccented	Accented
KS	M211S3_syn.wav	Medial	3.695431948	A	Short	Medial	Unaccented	Accented	Accented
KS	F211S3_syn.wav	Final	2.407445908	A	Short	Final	Unaccented	Accented	Accented
KS	M122S3_syn.wav	Neutral	3.791358948	A	Short	Medial	Accented	Unaccented	Unaccented
KS	I111S3_syn.wav	Neutral	4.487592936	A	Short	Initial	Accented	Accented	Accented
KS	I121S3_syn.wav	Initial	2.655523062	A	Short	Initial	Accented	Unaccented	Accented
KS	F122S3_syn.wav	Neutral	2.391717911	A	Short	Final	Accented	Unaccented	Unaccented
KS	I212S3_syn.wav	Neutral	2.745622158	A	Short	Initial	Unaccented	Accented	Unaccented
KS	M221S3_syn.wav	Neutral	2.687659025	A	Short	Medial	Unaccented	Unaccented	Accented
KS	N221S3_syn.wav	Final	2.815534115	A	Short	Neutral	Unaccented	Unaccented	Accented
KS	I211S3_syn.wav	Neutral	2.807553053	A	Short	Initial	Unaccented	Accented	Accented
KS	F212S3_syn.wav	Neutral	2.791482925	A	Short	Final	Unaccented	Accented	Unaccented
KS	N121S3_syn.wav	Neutral	3.103552103	A	Short	Neutral	Accented	Unaccented	Accented
KS	N222S3_syn.wav	Neutral	1.945785046	A	Short	Neutral	Unaccented	Unaccented	Unaccented
KS	F222S3_syn.wav	Final	2.859474182	A	Short	Final	Unaccented	Unaccented	Unaccented
KS	I112S3_syn.wav	Neutral	2.617087126	A	Short	Initial	Accented	Accented	Unaccented
KS	M111S3_syn.wav	Initial	1.951817989	A	Short	Medial	Accented	Accented	Accented
KS	I122S3_syn.wav	Neutral	2.319576025	A	Short	Initial	Accented	Unaccented	Unaccented
AK	I121S3_syn.wav	Initial	1.783912897	A	Short	Initial	Accented	Unaccented	Accented
AK	N121S3_syn.wav	Medial	1.983758926	A	Short	Neutral	Accented	Unaccented	Accented
AK	M212S3_syn.wav	Medial	2.631704092	A	Short	Medial	Unaccented	Accented	Unaccented
AK	N122S3_syn.wav	Medial	3.011844158	A	Short	Neutral	Accented	Unaccented	Unaccented
AK	N212S3_syn.wav	Medial	2.614538908	A	Short	Neutral	Unaccented	Accented	Unaccented
AK	F112S3_syn.wav	Final	3.639853001	A	Short	Final	Accented	Accented	Unaccented
AK	M111S3_syn.wav	Medial	2.047846079	A	Short	Medial	Accented	Accented	Accented
AK	I112S3_syn.wav	Initial	2.631689072	A	Short	Initial	Accented	Accented	Unaccented
AK	F221S3_syn.wav	Neutral	3.471987009	A	Short	Final	Unaccented	Unaccented	Accented
AK	I221S3_syn.wav	Neutral	2.447803974	A	Short	Initial	Unaccented	Unaccented	Accented
AK	F211S3_syn.wav	Final	2.551862001	A	Short	Final	Unaccented	Accented	Accented
AK	I111S3_syn.wav	Initial	1.663504839	A	Short	Initial	Accented	Accented	Accented
AK	I211S3_syn.wav	Medial	1.472669125	A	Short	Initial	Unaccented	Accented	Accented
AK	F122S3_syn.wav	Final	7.608031034	A	Short	Final	Accented	Unaccented	Unaccented
AK	M121S3_syn.wav	Medial	2.335659027	A	Short	Medial	Accented	Unaccented	Accented
AK	N111S3_syn.wav	Medial	2.671572924	A	Short	Neutral	Accented	Accented	Accented
AK	N222S3_syn.wav	Initial	3.567969084	A	Short	Neutral	Unaccented	Unaccented	Unaccented
AK	M211S3_syn.wav	Medial	1.675493002	A	Short	Medial	Unaccented	Accented	Accented
AK	I212S3_syn.wav	Medial	2.888009071	A	Short	Initial	Unaccented	Accented	Unaccented
AK	F111S3_syn.wav	Final	4.431580067	A	Short	Final	Accented	Accented	Accented
AK	M122S3_syn.wav	Medial	2.623672009	A	Short	Medial	Accented	Unaccented	Unaccented
AK	F222S3_syn.wav	Final	1.583916187	A	Short	Final	Unaccented	Unaccented	Unaccented
AK	N211S3_syn.wav	Medial	1.319936991	A	Short	Neutral	Unaccented	Accented	Accented
AK	N221S3_syn.wav	Medial	2.527699947	A	Short	Neutral	Unaccented	Unaccented	Accented
AK	M221S3_syn.wav	Medial	3.056016207	A	Short	Medial	Unaccented	Unaccented	Accented
AK	F121S3_syn.wav	Final	2.439626932	A	Short	Final	Accented	Unaccented	Accented
AK	I122S3_syn.wav	Initial	1.613394976	A	Short	Initial	Accented	Unaccented	Unaccented
AK	M222S3_syn.wav	Medial	4.095035076	A	Short	Medial	Unaccented	Unaccented	Unaccented
AK	I222S3_syn.wav	Neutral	1.681372166	A	Short	Initial	Unaccented	Unaccented	Unaccented
AK	M112S3_syn.wav	Medial	1.929690123	A	Short	Medial	Accented	Accented	Unaccented
AK	N112S3_syn.wav	Medial	3.214701891	A	Short	Neutral	Accented	Accented	Unaccented
AK	F212S3_syn.wav	Final	2.223598003	A	Short	Final	Unaccented	Accented	Unaccented
AK	F211S3_syn.wav	Final	2.447707891	A	Short	Final	Unaccented	Accented	Accented
AK	M121S3_syn.wav	Medial	2.111707926	A	Short	Medial	Accented	Unaccented	Accented
AK	F122S3_syn.wav	Final	1.575906992	A	Short	Final	Accented	Unaccented	Unaccented
AK	F221S3_syn.wav	Initial	2.519879103	A	Short	Final	Unaccented	Unaccented	Accented
AK	N111S3_syn.wav	Medial	1.76751709	A	Short	Neutral	Accented	Accented	Accented
AK	I212S3_syn.wav	Medial	3.391722202	A	Short	Initial	Unaccented	Accented	Unaccented
AK	N212S3_syn.wav	Medial	2.408591986	A	Short	Neutral	Unaccented	Accented	Unaccented
AK	M212S3_syn.wav	Medial	2.103766918	A	Short	Medial	Unaccented	Accented	Unaccented
AK	F222S3_syn.wav	Final	2.223907948	A	Short	Final	Unaccented	Unaccented	Unaccented
AK	M221S3_syn.wav	Medial	2.387953997	A	Short	Medial	Unaccented	Unaccented	Accented
AK	N211S3_syn.wav	Medial	2.391876936	A	Short	Neutral	Unaccented	Accented	Accented
AK	M122S3_syn.wav	Initial	1.999549866	A	Short	Medial	Accented	Unaccented	Unaccented
AK	N122S3_syn.wav	Initial	2.056828022	A	Short	Neutral	Accented	Unaccented	Unaccented
AK	I222S3_syn.wav	Neutral	2.89583993	A	Short	Initial	Unaccented	Unaccented	Unaccented
AK	N112S3_syn.wav	Medial	2.151843786	A	Short	Neutral	Accented	Accented	Unaccented
AK	M222S3_syn.wav	Medial	2.429955959	A	Short	Medial	Unaccented	Unaccented	Unaccented
AK	F121S3_syn.wav	Final	1.767296076	A	Short	Final	Accented	Unaccented	Accented
AK	I122S3_syn.wav	Initial	2.095537901	A	Short	Initial	Accented	Unaccented	Unaccented
AK	N221S3_syn.wav	Neutral	2.39981389	A	Short	Neutral	Unaccented	Unaccented	Accented
AK	F212S3_syn.wav	Final	2.599457979	A	Short	Final	Unaccented	Accented	Unaccented
AK	M111S3_syn.wav	Medial	1.647778988	A	Short	Medial	Accented	Accented	Accented
AK	N121S3_syn.wav	Initial	1.851241827	A	Short	Neutral	Accented	Unaccented	Accented
AK	I221S3_syn.wav	Neutral	2.924602032	A	Short	Initial	Unaccented	Unaccented	Accented
AK	N222S3_syn.wav	Neutral	2.020736933	A	Short	Neutral	Unaccented	Unaccented	Unaccented
AK	M211S3_syn.wav	Medial	1.802896976	A	Short	Medial	Unaccented	Accented	Accented
AK	F112S3_syn.wav	Final	1.935827971	A	Short	Final	Accented	Accented	Unaccented
AK	I211S3_syn.wav	Medial	1.480058908	A	Short	Initial	Unaccented	Accented	Accented
AK	I112S3_syn.wav	Initial	1.991449118	A	Short	Initial	Accented	Accented	Unaccented
AK	M112S3_syn.wav	Medial	2.037397146	A	Short	Medial	Accented	Accented	Unaccented
AK	F111S3_syn.wav	Final	3.031955004	A	Short	Final	Accented	Accented	Accented
AK	I111S3_syn.wav	Initial	1.607840061	A	Short	Initial	Accented	Accented	Accented
AK	I121S3_syn.wav	Initial	2.089656115	A	Short	Initial	Accented	Unaccented	Accented
AK	N211S3_syn.wav	Medial	2.280194044	A	Short	Neutral	Unaccented	Accented	Accented
AK	F222S3_syn.wav	Final	3.127533913	A	Short	Final	Unaccented	Unaccented	Unaccented
AK	F111S3_syn.wav	Final	1.977245808	A	Short	Final	Accented	Accented	Accented
AK	F122S3_syn.wav	Final	2.086336851	A	Short	Final	Accented	Unaccented	Unaccented
AK	N212S3_syn.wav	Medial	1.698724031	A	Short	Neutral	Unaccented	Accented	Unaccented
AK	M221S3_syn.wav	Medial	2.639667034	A	Short	Medial	Unaccented	Unaccented	Accented
AK	I222S3_syn.wav	Neutral	1.896202087	A	Short	Initial	Unaccented	Unaccented	Unaccented
AK	M121S3_syn.wav	Initial	1.171303034	A	Short	Medial	Accented	Unaccented	Accented
AK	I221S3_syn.wav	Neutral	1.81595397	A	Short	Initial	Unaccented	Unaccented	Accented
AK	I212S3_syn.wav	Medial	1.383886099	A	Short	Initial	Unaccented	Accented	Unaccented
AK	F212S3_syn.wav	Final	3.047616959	A	Short	Final	Unaccented	Accented	Unaccented
AK	N222S3_syn.wav	Neutral	1.488700867	A	Short	Neutral	Unaccented	Unaccented	Unaccented
AK	N111S3_syn.wav	Medial	1.295827866	A	Short	Neutral	Accented	Accented	Accented
AK	I211S3_syn.wav	Medial	2.59198904	A	Short	Initial	Unaccented	Accented	Accented
AK	N221S3_syn.wav	Medial	2.015604019	A	Short	Neutral	Unaccented	Unaccented	Accented
AK	I111S3_syn.wav	Initial	1.699580193	A	Short	Initial	Accented	Accented	Accented
AK	M212S3_syn.wav	Medial	2.73587203	A	Short	Medial	Unaccented	Accented	Unaccented
AK	I121S3_syn.wav	Initial	2.225713015	A	Short	Initial	Accented	Unaccented	Accented
AK	I112S3_syn.wav	Initial	1.831543922	A	Short	Initial	Accented	Accented	Unaccented
AK	F112S3_syn.wav	Final	2.607661009	A	Short	Final	Accented	Accented	Unaccented
AK	F121S3_syn.wav	Final	1.704012871	A	Short	Final	Accented	Unaccented	Accented
AK	N112S3_syn.wav	Medial	1.590297937	A	Short	Neutral	Accented	Accented	Unaccented
AK	M222S3_syn.wav	Medial	1.423842907	A	Short	Medial	Unaccented	Unaccented	Unaccented
AK	F211S3_syn.wav	Final	2.087856054	A	Short	Final	Unaccented	Accented	Accented
AK	M211S3_syn.wav	Medial	1.775434971	A	Short	Medial	Unaccented	Accented	Accented
AK	N121S3_syn.wav	Initial	1.567740202	A	Short	Neutral	Accented	Unaccented	Accented
AK	I122S3_syn.wav	Initial	1.73397994	A	Short	Initial	Accented	Unaccented	Unaccented
AK	M122S3_syn.wav	Initial	2.028918028	A	Short	Medial	Accented	Unaccented	Unaccented
AK	M111S3_syn.wav	Medial	2.372311115	A	Short	Medial	Accented	Accented	Accented
AK	M112S3_syn.wav	Medial	1.609187126	A	Short	Medial	Accented	Accented	Unaccented
AK	F221S3_syn.wav	Final	3.65615797	A	Short	Final	Unaccented	Unaccented	Accented
AK	N122S3_syn.wav	Initial	1.481059074	A	Short	Neutral	Accented	Unaccented	Unaccented
ER	M122S3_syn.wav	Final	6.705117941	A	Short	Medial	Accented	Unaccented	Unaccented
ER	N121S3_syn.wav	Neutral	1.679727077	A	Short	Neutral	Accented	Unaccented	Accented
ER	I122S3_syn.wav	Neutral	2.007550955	A	Short	Initial	Accented	Unaccented	Unaccented
ER	M221S3_syn.wav	Neutral	4.431489944	A	Short	Medial	Unaccented	Unaccented	Accented
ER	N212S3_syn.wav	Neutral	6.143543005	A	Short	Neutral	Unaccented	Accented	Unaccented
ER	M111S3_syn.wav	Neutral	2.119338036	A	Short	Medial	Accented	Accented	Accented
ER	N122S3_syn.wav	Neutral	2.363051176	A	Short	Neutral	Accented	Unaccented	Unaccented
ER	F122S3_syn.wav	Medial	3.823664188	A	Short	Final	Accented	Unaccented	Unaccented
ER	M121S3_syn.wav	Neutral	2.311395884	A	Short	Medial	Accented	Unaccented	Accented
ER	F121S3_syn.wav	Neutral	2.415654182	A	Short	Final	Accented	Unaccented	Accented
ER	F221S3_syn.wav	Neutral	2.887384176	A	Short	Final	Unaccented	Unaccented	Accented
ER	N112S3_syn.wav	Neutral	3.055545092	A	Short	Neutral	Accented	Accented	Unaccented
ER	I121S3_syn.wav	Neutral	2.208454132	A	Short	Initial	Accented	Unaccented	Accented
ER	N111S3_syn.wav	Neutral	2.398930788	A	Short	Neutral	Accented	Accented	Accented
ER	M211S3_syn.wav	Neutral	2.095694065	A	Short	Medial	Unaccented	Accented	Accented
ER	F222S3_syn.wav	Neutral	3.55931282	A	Short	Final	Unaccented	Unaccented	Unaccented
ER	M112S3_syn.wav	Neutral	2.615711927	A	Short	Medial	Accented	Accented	Unaccented
ER	I221S3_syn.wav	Neutral	2.919764042	A	Short	Initial	Unaccented	Unaccented	Accented
ER	F211S3_syn.wav	Neutral	2.291759014	A	Short	Final	Unaccented	Accented	Accented
ER	I211S3_syn.wav	Neutral	3.243251085	A	Short	Initial	Unaccented	Accented	Accented
ER	N222S3_syn.wav	Medial	2.88776803	A	Short	Neutral	Unaccented	Unaccented	Unaccented
ER	N221S3_syn.wav	Neutral	1.871592999	A	Short	Neutral	Unaccented	Unaccented	Accented
ER	I112S3_syn.wav	Neutral	2.127671003	A	Short	Initial	Accented	Accented	Unaccented
ER	F112S3_syn.wav	Neutral	5.363190889	A	Short	Final	Accented	Accented	Unaccented
ER	I111S3_syn.wav	Neutral	2.703327894	A	Short	Initial	Accented	Accented	Accented
ER	N211S3_syn.wav	Neutral	4.335864067	A	Short	Neutral	Unaccented	Accented	Accented
ER	I222S3_syn.wav	Medial	2.759352922	A	Short	Initial	Unaccented	Unaccented	Unaccented
ER	I212S3_syn.wav	Neutral	2.335485935	A	Short	Initial	Unaccented	Accented	Unaccented
ER	M222S3_syn.wav	Medial	3.839779854	A	Short	Medial	Unaccented	Unaccented	Unaccented
ER	F212S3_syn.wav	Neutral	3.791586876	A	Short	Final	Unaccented	Accented	Unaccented
ER	M212S3_syn.wav	Neutral	4.055687904	A	Short	Medial	Unaccented	Accented	Unaccented
ER	F111S3_syn.wav	Neutral	2.471678972	A	Short	Final	Accented	Accented	Accented
ER	N221S3_syn.wav	Neutral	4.255587101	A	Short	Neutral	Unaccented	Unaccented	Accented
ER	N211S3_syn.wav	Neutral	2.078300953	A	Short	Neutral	Unaccented	Accented	Accented
ER	M212S3_syn.wav	Neutral	4.289024115	A	Short	Medial	Unaccented	Accented	Unaccented
ER	M122S3_syn.wav	Medial	3.343353987	A	Short	Medial	Accented	Unaccented	Unaccented
ER	M221S3_syn.wav	Neutral	2.469698906	A	Short	Medial	Unaccented	Unaccented	Accented
ER	N112S3_syn.wav	Neutral	3.049721956	A	Short	Neutral	Accented	Accented	Unaccented
ER	I212S3_syn.wav	Neutral	3.519717216	A	Short	Initial	Unaccented	Accented	Unaccented
ER	F222S3_syn.wav	Medial	6.687478065	A	Short	Final	Unaccented	Unaccented	Unaccented
ER	M111S3_syn.wav	Neutral	2.631623983	A	Short	Medial	Accented	Accented	Accented
ER	I121S3_syn.wav	Neutral	1.831708193	A	Short	Initial	Accented	Unaccented	Accented
ER	M211S3_syn.wav	Neutral	2.295669079	A	Short	Medial	Unaccented	Accented	Accented
ER	I111S3_syn.wav	Neutral	4.599572897	A	Short	Initial	Accented	Accented	Accented
ER	N111S3_syn.wav	Neutral	3.063700914	A	Short	Neutral	Accented	Accented	Accented
ER	F221S3_syn.wav	Neutral	2.295919895	A	Short	Final	Unaccented	Unaccented	Accented
ER	M121S3_syn.wav	Neutral	2.223914146	A	Short	Medial	Accented	Unaccented	Accented
ER	I112S3_syn.wav	Neutral	3.879545212	A	Short	Initial	Accented	Accented	Unaccented
ER	F112S3_syn.wav	Neutral	4.271619797	A	Short	Final	Accented	Accented	Unaccented
ER	M222S3_syn.wav	Medial	3.447571039	A	Short	Medial	Unaccented	Unaccented	Unaccented
ER	N212S3_syn.wav	Neutral	5.823512077	A	Short	Neutral	Unaccented	Accented	Unaccented
ER	F121S3_syn.wav	Neutral	2.031744003	A	Short	Final	Accented	Unaccented	Accented
ER	N121S3_syn.wav	Neutral	3.159572124	A	Short	Neutral	Accented	Unaccented	Accented
ER	I211S3_syn.wav	Neutral	2.295835972	A	Short	Initial	Unaccented	Accented	Accented
ER	N122S3_syn.wav	Medial	2.39944911	A	Short	Neutral	Accented	Unaccented	Unaccented
ER	F211S3_syn.wav	Neutral	1.903681993	A	Short	Final	Unaccented	Accented	Accented
ER	N222S3_syn.wav	Medial	2.711373091	A	Short	Neutral	Unaccented	Unaccented	Unaccented
ER	F212S3_syn.wav	Medial	4.240031958	A	Short	Final	Unaccented	Accented	Unaccented
ER	I122S3_syn.wav	Medial	3.727317095	A	Short	Initial	Accented	Unaccented	Unaccented
ER	M112S3_syn.wav	Neutral	4.367743015	A	Short	Medial	Accented	Accented	Unaccented
ER	I221S3_syn.wav	Neutral	5.503705978	A	Short	Initial	Unaccented	Unaccented	Accented
ER	I222S3_syn.wav	Neutral	2.735740185	A	Short	Initial	Unaccented	Unaccented	Unaccented
ER	F122S3_syn.wav	Medial	4.175343037	A	Short	Final	Accented	Unaccented	Unaccented
ER	F111S3_syn.wav	Neutral	1.975713015	A	Short	Final	Accented	Accented	Accented
ER	M121S3_syn.wav	Neutral	3.02463603	A	Short	Medial	Accented	Unaccented	Accented
ER	M111S3_syn.wav	Neutral	2.903671026	A	Short	Medial	Accented	Accented	Accented
ER	F221S3_syn.wav	Neutral	3.215583086	A	Short	Final	Unaccented	Unaccented	Accented
ER	M122S3_syn.wav	Medial	4.111688852	A	Short	Medial	Accented	Unaccented	Unaccented
ER	N121S3_syn.wav	Neutral	2.092926025	A	Short	Neutral	Accented	Unaccented	Accented
ER	M211S3_syn.wav	Neutral	2.152423859	A	Short	Medial	Unaccented	Accented	Accented
ER	M212S3_syn.wav	Neutral	2.582878113	A	Short	Medial	Unaccented	Accented	Unaccented
ER	F212S3_syn.wav	Neutral	3.031600952	A	Short	Final	Unaccented	Accented	Unaccented
ER	N111S3_syn.wav	Neutral	2.075731993	A	Short	Neutral	Accented	Accented	Accented
ER	F111S3_syn.wav	Neutral	2.315573931	A	Short	Final	Accented	Accented	Accented
ER	I222S3_syn.wav	Medial	3.135535002	A	Short	Initial	Unaccented	Unaccented	Unaccented
ER	F222S3_syn.wav	Medial	3.383595943	A	Short	Final	Unaccented	Unaccented	Unaccented
ER	M221S3_syn.wav	Neutral	2.343527079	A	Short	Medial	Unaccented	Unaccented	Accented
ER	N221S3_syn.wav	Neutral	2.415760994	A	Short	Neutral	Unaccented	Unaccented	Accented
ER	N112S3_syn.wav	Neutral	3.135466814	A	Short	Neutral	Accented	Accented	Unaccented
ER	F211S3_syn.wav	Neutral	5.951530933	A	Short	Final	Unaccented	Accented	Accented
ER	I122S3_syn.wav	Medial	3.119634867	A	Short	Initial	Accented	Unaccented	Unaccented
ER	F122S3_syn.wav	Medial	2.57547617	A	Short	Final	Accented	Unaccented	Unaccented
ER	I212S3_syn.wav	Neutral	4.159680843	A	Short	Initial	Unaccented	Accented	Unaccented
ER	I111S3_syn.wav	Neutral	2.687441111	A	Short	Initial	Accented	Accented	Accented
ER	M112S3_syn.wav	Neutral	4.935530186	A	Short	Medial	Accented	Accented	Unaccented
ER	F112S3_syn.wav	Neutral	2.031308889	A	Short	Final	Accented	Accented	Unaccented
ER	M222S3_syn.wav	Medial	9.943372965	A	Short	Medial	Unaccented	Unaccented	Unaccented
ER	I211S3_syn.wav	Neutral	2.631575823	A	Short	Initial	Unaccented	Accented	Accented
ER	I121S3_syn.wav	Neutral	5.359453917	A	Short	Initial	Accented	Unaccented	Accented
ER	N222S3_syn.wav	Medial	11.21520305	A	Short	Neutral	Unaccented	Unaccented	Unaccented
ER	N211S3_syn.wav	Neutral	3.01560092	A	Short	Neutral	Unaccented	Accented	Accented
ER	N122S3_syn.wav	Medial	3.527158022	A	Short	Neutral	Accented	Unaccented	Unaccented
ER	N212S3_syn.wav	Neutral	2.409858942	A	Short	Neutral	Unaccented	Accented	Unaccented
ER	I221S3_syn.wav	Neutral	1.781294107	A	Short	Initial	Unaccented	Unaccented	Accented
ER	I112S3_syn.wav	Neutral	2.443202972	A	Short	Initial	Accented	Accented	Unaccented
ER	F121S3_syn.wav	Neutral	5.623569965	A	Short	Final	Accented	Unaccented	Accented
MF	F211S3_syn.wav	Final	3.326625109	A	Short	Final	Unaccented	Accented	Accented
MF	M111S3_syn.wav	Initial	2.240571022	A	Short	Medial	Accented	Accented	Accented
MF	F112S3_syn.wav	Initial	2.361505985	A	Short	Final	Accented	Accented	Unaccented
MF	M222S3_syn.wav	Neutral	2.98180294	A	Short	Medial	Unaccented	Unaccented	Unaccented
MF	N222S3_syn.wav	Neutral	3.791686058	A	Short	Neutral	Unaccented	Unaccented	Unaccented
MF	I222S3_syn.wav	Initial	4.70370698	A	Short	Initial	Unaccented	Unaccented	Unaccented
MF	I111S3_syn.wav	Initial	1.72841692	A	Short	Initial	Accented	Accented	Accented
MF	I212S3_syn.wav	Neutral	1.863183022	A	Short	Initial	Unaccented	Accented	Unaccented
MF	I112S3_syn.wav	Initial	1.831400156	A	Short	Initial	Accented	Accented	Unaccented
MF	N111S3_syn.wav	Neutral	2.087894917	A	Short	Neutral	Accented	Accented	Accented
MF	M121S3_syn.wav	Neutral	2.903645039	A	Short	Medial	Accented	Unaccented	Accented
MF	F221S3_syn.wav	Neutral	2.351748943	A	Short	Final	Unaccented	Unaccented	Accented
MF	M122S3_syn.wav	Neutral	3.887873173	A	Short	Medial	Accented	Unaccented	Unaccented
MF	M211S3_syn.wav	Neutral	5.047508001	A	Short	Medial	Unaccented	Accented	Accented
MF	F122S3_syn.wav	Neutral	2.879885912	A	Short	Final	Accented	Unaccented	Unaccented
MF	N221S3_syn.wav	Neutral	2.148623943	A	Short	Neutral	Unaccented	Unaccented	Accented
MF	F121S3_syn.wav	Neutral	3.023518085	A	Short	Final	Accented	Unaccented	Accented
MF	I221S3_syn.wav	Neutral	2.130470037	A	Short	Initial	Unaccented	Unaccented	Accented
MF	F222S3_syn.wav	Neutral	2.804737091	A	Short	Final	Unaccented	Unaccented	Unaccented
MF	I211S3_syn.wav	Neutral	6.40157795	A	Short	Initial	Unaccented	Accented	Accented
MF	M212S3_syn.wav	Neutral	2.223598957	A	Short	Medial	Unaccented	Accented	Unaccented
MF	F111S3_syn.wav	Neutral	3.751972914	A	Short	Final	Accented	Accented	Accented
MF	M112S3_syn.wav	Neutral	6.575494051	A	Short	Medial	Accented	Accented	Unaccented
MF	I121S3_syn.wav	Neutral	3.143584013	A	Short	Initial	Accented	Unaccented	Accented
MF	N211S3_syn.wav	Neutral	1.855895996	A	Short	Neutral	Unaccented	Accented	Accented
MF	M221S3_syn.wav	Neutral	2.479712963	A	Short	Medial	Unaccented	Unaccented	Accented
MF	I122S3_syn.wav	Neutral	6.255851984	A	Short	Initial	Accented	Unaccented	Unaccented
MF	N212S3_syn.wav	Neutral	1.889489889	A	Short	Neutral	Unaccented	Accented	Unaccented
MF	N121S3_syn.wav	Neutral	3.27178812	A	Short	Neutral	Accented	Unaccented	Accented
MF	N112S3_syn.wav	Neutral	2.455708981	A	Short	Neutral	Accented	Accented	Unaccented
MF	F212S3_syn.wav	Neutral	6.47149992	A	Short	Final	Unaccented	Accented	Unaccented
MF	N122S3_syn.wav	Neutral	3.967705965	A	Short	Neutral	Accented	Unaccented	Unaccented
MF	M221S3_syn.wav	Neutral	2.042785168	A	Short	Medial	Unaccented	Unaccented	Accented
MF	I121S3_syn.wav	Neutral	3.916318893	A	Short	Initial	Accented	Unaccented	Accented
MF	M122S3_syn.wav	Neutral	2.343890905	A	Short	Medial	Accented	Unaccented	Unaccented
MF	F121S3_syn.wav	Final	2.991578102	A	Short	Final	Accented	Unaccented	Accented
MF	N122S3_syn.wav	Neutral	3.519625902	A	Short	Neutral	Accented	Unaccented	Unaccented
MF	F221S3_syn.wav	Neutral	6.703874826	A	Short	Final	Unaccented	Unaccented	Accented
MF	M211S3_syn.wav	Medial	1.783546925	A	Short	Medial	Unaccented	Accented	Accented
MF	F112S3_syn.wav	Neutral	4.327694893	A	Short	Final	Accented	Accented	Unaccented
MF	I112S3_syn.wav	Initial	2.51154089	A	Short	Initial	Accented	Accented	Unaccented
MF	F222S3_syn.wav	Neutral	2.241685867	A	Short	Final	Unaccented	Unaccented	Unaccented
MF	F111S3_syn.wav	Neutral	2.278768063	A	Short	Final	Accented	Accented	Accented
MF	M222S3_syn.wav	Neutral	2.839566946	A	Short	Medial	Unaccented	Unaccented	Unaccented
MF	I222S3_syn.wav	Initial	2.159718037	A	Short	Initial	Unaccented	Unaccented	Unaccented
MF	N121S3_syn.wav	Neutral	2.834403992	A	Short	Neutral	Accented	Unaccented	Accented
MF	M112S3_syn.wav	Neutral	4.719741821	A	Short	Medial	Accented	Accented	Unaccented
MF	N111S3_syn.wav	Neutral	2.606677771	A	Short	Neutral	Accented	Accented	Accented
MF	I122S3_syn.wav	Neutral	4.767690182	A	Short	Initial	Accented	Unaccented	Unaccented
MF	N211S3_syn.wav	Neutral	5.279831886	A	Short	Neutral	Unaccented	Accented	Accented
MF	M121S3_syn.wav	Neutral	2.25197196	A	Short	Medial	Accented	Unaccented	Accented
MF	N212S3_syn.wav	Neutral	2.529874802	A	Short	Neutral	Unaccented	Accented	Unaccented
MF	F211S3_syn.wav	Final	2.69591403	A	Short	Final	Unaccented	Accented	Accented
MF	F212S3_syn.wav	Neutral	2.871860027	A	Short	Final	Unaccented	Accented	Unaccented
MF	I212S3_syn.wav	Neutral	2.247683048	A	Short	Initial	Unaccented	Accented	Unaccented
MF	N221S3_syn.wav	Neutral	3.647779942	A	Short	Neutral	Unaccented	Unaccented	Accented
MF	M111S3_syn.wav	Medial	2.065765858	A	Short	Medial	Accented	Accented	Accented
MF	N112S3_syn.wav	Neutral	3.255800962	A	Short	Neutral	Accented	Accented	Unaccented
MF	M212S3_syn.wav	Neutral	2.21094203	A	Short	Medial	Unaccented	Accented	Unaccented
MF	I111S3_syn.wav	Initial	1.623583794	A	Short	Initial	Accented	Accented	Accented
MF	N222S3_syn.wav	Neutral	3.647714138	A	Short	Neutral	Unaccented	Unaccented	Unaccented
MF	F122S3_syn.wav	Neutral	2.237208128	A	Short	Final	Accented	Unaccented	Unaccented
MF	I221S3_syn.wav	Neutral	4.063664198	A	Short	Initial	Unaccented	Unaccented	Accented
MF	I211S3_syn.wav	Neutral	1.664626837	A	Short	Initial	Unaccented	Accented	Accented
MF	M121S3_syn.wav	Neutral	1.724606991	A	Short	Medial	Accented	Unaccented	Accented
MF	I121S3_syn.wav	Initial	2.138213158	A	Short	Initial	Accented	Unaccented	Accented
MF	M111S3_syn.wav	Medial	1.920138121	A	Short	Medial	Accented	Accented	Accented
MF	N122S3_syn.wav	Neutral	2.391731977	A	Short	Neutral	Accented	Unaccented	Unaccented
MF	M212S3_syn.wav	Neutral	1.682271957	A	Short	Medial	Unaccented	Accented	Unaccented
MF	I122S3_syn.wav	Neutral	6.453026056	A	Short	Initial	Accented	Unaccented	Unaccented
MF	F211S3_syn.wav	Neutral	1.856889009	A	Short	Final	Unaccented	Accented	Accented
MF	N211S3_syn.wav	Neutral	1.487528086	A	Short	Neutral	Unaccented	Accented	Accented
MF	N212S3_syn.wav	Neutral	1.921614885	A	Short	Neutral	Unaccented	Accented	Unaccented
MF	I211S3_syn.wav	Neutral	3.206539154	A	Short	Initial	Unaccented	Accented	Accented
MF	I111S3_syn.wav	Initial	1.575614929	A	Short	Initial	Accented	Accented	Accented
MF	M112S3_syn.wav	Neutral	2.567703009	A	Short	Medial	Accented	Accented	Unaccented
MF	F122S3_syn.wav	Neutral	2.374594927	A	Short	Final	Accented	Unaccented	Unaccented
MF	N112S3_syn.wav	Neutral	1.672664165	A	Short	Neutral	Accented	Accented	Unaccented
MF	I221S3_syn.wav	Neutral	2.847676992	A	Short	Initial	Unaccented	Unaccented	Accented
MF	N221S3_syn.wav	Neutral	2.121931076	A	Short	Neutral	Unaccented	Unaccented	Accented
MF	F112S3_syn.wav	Initial	2.246406078	A	Short	Final	Accented	Accented	Unaccented
MF	F111S3_syn.wav	Final	2.270580053	A	Short	Final	Accented	Accented	Accented
MF	I112S3_syn.wav	Initial	1.887794971	A	Short	Initial	Accented	Accented	Unaccented
MF	F221S3_syn.wav	Neutral	3.607657909	A	Short	Final	Unaccented	Unaccented	Accented
MF	I222S3_syn.wav	Neutral	3.423698902	A	Short	Initial	Unaccented	Unaccented	Unaccented
MF	F121S3_syn.wav	Neutral	2.815844059	A	Short	Final	Accented	Unaccented	Accented
MF	N222S3_syn.wav	Neutral	4.406251907	A	Short	Neutral	Unaccented	Unaccented	Unaccented
MF	F212S3_syn.wav	Final	3.367686033	A	Short	Final	Unaccented	Accented	Unaccented
MF	M221S3_syn.wav	Neutral	2.487740993	A	Short	Medial	Unaccented	Unaccented	Accented
MF	N111S3_syn.wav	Neutral	1.655489922	A	Short	Neutral	Accented	Accented	Accented
MF	M211S3_syn.wav	Initial	2.319681883	A	Short	Medial	Unaccented	Accented	Accented
MF	M222S3_syn.wav	Neutral	2.080939054	A	Short	Medial	Unaccented	Unaccented	Unaccented
MF	M122S3_syn.wav	Neutral	3.270439863	A	Short	Medial	Accented	Unaccented	Unaccented
MF	N121S3_syn.wav	Neutral	1.991744995	A	Short	Neutral	Accented	Unaccented	Accented
MF	F222S3_syn.wav	Neutral	2.175595999	A	Short	Final	Unaccented	Unaccented	Unaccented
MF	I212S3_syn.wav	Neutral	2.225867987	A	Short	Initial	Unaccented	Accented	Unaccented
YK	M221S3_syn.wav	Neutral	2.623837948	A	Short	Medial	Unaccented	Unaccented	Accented
YK	I212S3_syn.wav	Initial	2.545920849	A	Short	Initial	Unaccented	Accented	Unaccented
YK	F222S3_syn.wav	Neutral	2.150786877	A	Short	Final	Unaccented	Unaccented	Unaccented
YK	M211S3_syn.wav	Medial	2.364099026	A	Short	Medial	Unaccented	Accented	Accented
YK	I121S3_syn.wav	Initial	1.540263891	A	Short	Initial	Accented	Unaccented	Accented
YK	M111S3_syn.wav	Initial	1.719712019	A	Short	Medial	Accented	Accented	Accented
YK	F121S3_syn.wav	Initial	1.823705196	A	Short	Final	Accented	Unaccented	Accented
YK	F211S3_syn.wav	Initial	2.526641846	A	Short	Final	Unaccented	Accented	Accented
YK	N212S3_syn.wav	Initial	2.840977907	A	Short	Neutral	Unaccented	Accented	Unaccented
YK	M121S3_syn.wav	Medial	4.559556007	A	Short	Medial	Accented	Unaccented	Accented
YK	F112S3_syn.wav	Initial	2.663706064	A	Short	Final	Accented	Accented	Unaccented
YK	N122S3_syn.wav	Initial	1.555408955	A	Short	Neutral	Accented	Unaccented	Unaccented
YK	I222S3_syn.wav	Neutral	2.374597073	A	Short	Initial	Unaccented	Unaccented	Unaccented
YK	N121S3_syn.wav	Initial	2.389093161	A	Short	Neutral	Accented	Unaccented	Accented
YK	N112S3_syn.wav	Medial	1.663541079	A	Short	Neutral	Accented	Accented	Unaccented
YK	M222S3_syn.wav	Initial	2.354917049	A	Short	Medial	Unaccented	Unaccented	Unaccented
YK	F122S3_syn.wav	Medial	3.495671034	A	Short	Final	Accented	Unaccented	Unaccented
YK	I211S3_syn.wav	Initial	1.839782953	A	Short	Initial	Unaccented	Accented	Accented
YK	F221S3_syn.wav	Neutral	3.983892918	A	Short	Final	Unaccented	Unaccented	Accented
YK	N211S3_syn.wav	Initial	1.973035812	A	Short	Neutral	Unaccented	Accented	Accented
YK	N222S3_syn.wav	Initial	1.871777058	A	Short	Neutral	Unaccented	Unaccented	Unaccented
YK	F111S3_syn.wav	Medial	6.367601156	A	Short	Final	Accented	Accented	Accented
YK	I122S3_syn.wav	Initial	1.495733976	A	Short	Initial	Accented	Unaccented	Unaccented
YK	M122S3_syn.wav	Initial	1.678611994	A	Short	Medial	Accented	Unaccented	Unaccented
YK	N221S3_syn.wav	Initial	3.159725904	A	Short	Neutral	Unaccented	Unaccented	Accented
YK	F212S3_syn.wav	Neutral	2.671710014	A	Short	Final	Unaccented	Accented	Unaccented
YK	N111S3_syn.wav	Initial	3.383522987	A	Short	Neutral	Accented	Accented	Accented
YK	I111S3_syn.wav	Initial	1.543457985	A	Short	Initial	Accented	Accented	Accented
YK	I112S3_syn.wav	Initial	1.626286983	A	Short	Initial	Accented	Accented	Unaccented
YK	I221S3_syn.wav	Neutral	3.039829016	A	Short	Initial	Unaccented	Unaccented	Accented
YK	M212S3_syn.wav	Initial	1.583745003	A	Short	Medial	Unaccented	Accented	Unaccented
YK	M112S3_syn.wav	Initial	2.015674114	A	Short	Medial	Accented	Accented	Unaccented
YK	F112S3_syn.wav	Initial	2.35456109	A	Short	Final	Accented	Accented	Unaccented
YK	I122S3_syn.wav	Initial	1.418610811	A	Short	Initial	Accented	Unaccented	Unaccented
YK	M212S3_syn.wav	Neutral	2.640041113	A	Short	Medial	Unaccented	Accented	Unaccented
YK	I212S3_syn.wav	Initial	1.903557062	A	Short	Initial	Unaccented	Accented	Unaccented
YK	M211S3_syn.wav	Initial	1.463570118	A	Short	Medial	Unaccented	Accented	Accented
YK	I121S3_syn.wav	Initial	1.735923052	A	Short	Initial	Accented	Unaccented	Accented
YK	N121S3_syn.wav	Initial	1.762418985	A	Short	Neutral	Accented	Unaccented	Accented
YK	M112S3_syn.wav	Initial	2.175733089	A	Short	Medial	Accented	Accented	Unaccented
YK	I222S3_syn.wav	Initial	3.223435879	A	Short	Initial	Unaccented	Unaccented	Unaccented
YK	F221S3_syn.wav	Neutral	2.079834938	A	Short	Final	Unaccented	Unaccented	Accented
YK	N112S3_syn.wav	Medial	2.151741982	A	Short	Neutral	Accented	Accented	Unaccented
YK	N111S3_syn.wav	Neutral	2.49590683	A	Short	Neutral	Accented	Accented	Accented
YK	M222S3_syn.wav	Neutral	2.727943182	A	Short	Medial	Unaccented	Unaccented	Unaccented
YK	F121S3_syn.wav	Initial	1.653248787	A	Short	Final	Accented	Unaccented	Accented
YK	I221S3_syn.wav	Initial	1.807555914	A	Short	Initial	Unaccented	Unaccented	Accented
YK	M221S3_syn.wav	Medial	4.18668294	A	Short	Medial	Unaccented	Unaccented	Accented
YK	M111S3_syn.wav	Initial	1.695373058	A	Short	Medial	Accented	Accented	Accented
YK	N212S3_syn.wav	Neutral	2.687853813	A	Short	Neutral	Unaccented	Accented	Unaccented
YK	I111S3_syn.wav	Initial	1.703484058	A	Short	Initial	Accented	Accented	Accented
YK	F122S3_syn.wav	Initial	1.783756971	A	Short	Final	Accented	Unaccented	Unaccented
YK	I211S3_syn.wav	Initial	1.892194986	A	Short	Initial	Unaccented	Accented	Accented
YK	F111S3_syn.wav	Initial	2.58344698	A	Short	Final	Accented	Accented	Accented
YK	N222S3_syn.wav	Neutral	2.290513992	A	Short	Neutral	Unaccented	Unaccented	Unaccented
YK	F211S3_syn.wav	Neutral	2.206696033	A	Short	Final	Unaccented	Accented	Accented
YK	M121S3_syn.wav	Neutral	2.600330114	A	Short	Medial	Accented	Unaccented	Accented
YK	N211S3_syn.wav	Neutral	2.351761818	A	Short	Neutral	Unaccented	Accented	Accented
YK	F212S3_syn.wav	Initial	1.878011942	A	Short	Final	Unaccented	Accented	Unaccented
YK	N122S3_syn.wav	Initial	2.127524853	A	Short	Neutral	Accented	Unaccented	Unaccented
YK	N221S3_syn.wav	Neutral	1.839654922	A	Short	Neutral	Unaccented	Unaccented	Accented
YK	M122S3_syn.wav	Initial	3.31179595	A	Short	Medial	Accented	Unaccented	Unaccented
YK	I112S3_syn.wav	Initial	1.607524157	A	Short	Initial	Accented	Accented	Unaccented
YK	F222S3_syn.wav	Initial	2.031631947	A	Short	Final	Unaccented	Unaccented	Unaccented
YK	M211S3_syn.wav	Initial	1.831521034	A	Short	Medial	Unaccented	Accented	Accented
YK	N111S3_syn.wav	Neutral	2.391810179	A	Short	Neutral	Accented	Accented	Accented
YK	M212S3_syn.wav	Neutral	2.420628071	A	Short	Medial	Unaccented	Accented	Unaccented
YK	M221S3_syn.wav	Neutral	3.415575981	A	Short	Medial	Unaccented	Unaccented	Accented
YK	I121S3_syn.wav	Initial	1.731890917	A	Short	Initial	Accented	Unaccented	Accented
YK	N122S3_syn.wav	Initial	1.771884203	A	Short	Neutral	Accented	Unaccented	Unaccented
YK	M112S3_syn.wav	Initial	1.837255001	A	Short	Medial	Accented	Accented	Unaccented
YK	N112S3_syn.wav	Initial	2.929830074	A	Short	Neutral	Accented	Accented	Unaccented
YK	M121S3_syn.wav	Initial	2.158511877	A	Short	Medial	Accented	Unaccented	Accented
YK	M111S3_syn.wav	Medial	1.95588398	A	Short	Medial	Accented	Accented	Accented
YK	I221S3_syn.wav	Initial	1.844749928	A	Short	Initial	Unaccented	Unaccented	Accented
YK	I222S3_syn.wav	Neutral	2.411187887	A	Short	Initial	Unaccented	Unaccented	Unaccented
YK	F212S3_syn.wav	Neutral	2.543814898	A	Short	Final	Unaccented	Accented	Unaccented
YK	F221S3_syn.wav	Neutral	1.687774897	A	Short	Final	Unaccented	Unaccented	Accented
YK	N221S3_syn.wav	Neutral	2.119361877	A	Short	Neutral	Unaccented	Unaccented	Accented
YK	F211S3_syn.wav	Medial	2.687919855	A	Short	Final	Unaccented	Accented	Accented
YK	N211S3_syn.wav	Medial	1.955920935	A	Short	Neutral	Unaccented	Accented	Accented
YK	I112S3_syn.wav	Initial	1.654074907	A	Short	Initial	Accented	Accented	Unaccented
YK	F121S3_syn.wav	Initial	1.680223942	A	Short	Final	Accented	Unaccented	Accented
YK	I111S3_syn.wav	Initial	1.631783009	A	Short	Initial	Accented	Accented	Accented
YK	F222S3_syn.wav	Neutral	2.519931793	A	Short	Final	Unaccented	Unaccented	Unaccented
YK	N222S3_syn.wav	Neutral	2.074477911	A	Short	Neutral	Unaccented	Unaccented	Unaccented
YK	I212S3_syn.wav	Neutral	1.503740072	A	Short	Initial	Unaccented	Accented	Unaccented
YK	M222S3_syn.wav	Neutral	2.591650963	A	Short	Medial	Unaccented	Unaccented	Unaccented
YK	N121S3_syn.wav	Initial	2.479870081	A	Short	Neutral	Accented	Unaccented	Accented
YK	I122S3_syn.wav	Initial	1.577558994	A	Short	Initial	Accented	Unaccented	Unaccented
YK	I211S3_syn.wav	Initial	2.41369009	A	Short	Initial	Unaccented	Accented	Accented
YK	N212S3_syn.wav	Initial	1.711983919	A	Short	Neutral	Unaccented	Accented	Unaccented
YK	F112S3_syn.wav	Neutral	2.383686066	A	Short	Final	Accented	Accented	Unaccented
YK	F111S3_syn.wav	Neutral	2.425012112	A	Short	Final	Accented	Accented	Accented
YK	M122S3_syn.wav	Initial	4.383594036	A	Short	Medial	Accented	Unaccented	Unaccented
YK	F122S3_syn.wav	Neutral	2.511615038	A	Short	Final	Accented	Unaccented	Unaccented
MY	I342S3_syn.wav	Initial	2.391570091	B	Long	Initial	Accented	Unaccented	Unaccented
MY	F432S3_syn.wav	Final	3.383158207	B	Long	Final	Unaccented	Accented	Unaccented
MY	F341S3_syn.wav	Final	1.836726189	B	Long	Final	Accented	Unaccented	Accented
MY	M332S3_syn.wav	Medial	1.802510023	B	Long	Medial	Accented	Accented	Unaccented
MY	N431S3_syn.wav	Initial	2.167829037	B	Long	Neutral	Unaccented	Accented	Accented
MY	I432S3_syn.wav	Initial	2.273312092	B	Long	Initial	Unaccented	Accented	Unaccented
MY	I431S3_syn.wav	Initial	2.791685104	B	Long	Initial	Unaccented	Accented	Accented
MY	F331S3_syn.wav	Initial	3.047699928	B	Long	Final	Accented	Accented	Accented
MY	M342S3_syn.wav	Medial	5.447808981	B	Long	Medial	Accented	Unaccented	Unaccented
MY	M341S3_syn.wav	Initial	2.903759956	B	Long	Medial	Accented	Unaccented	Accented
MY	I441S3_syn.wav	Initial	2.82337594	B	Long	Initial	Unaccented	Unaccented	Accented
MY	M331S3_syn.wav	Medial	1.637085915	B	Long	Medial	Accented	Accented	Accented
MY	F342S3_syn.wav	Final	4.151669025	B	Long	Final	Accented	Unaccented	Unaccented
MY	F431S3_syn.wav	Medial	1.927685022	B	Long	Final	Unaccented	Accented	Accented
MY	F332S3_syn.wav	Medial	2.34642005	B	Long	Final	Accented	Accented	Unaccented
MY	F442S3_syn.wav	Final	4.52480197	B	Long	Final	Unaccented	Unaccented	Unaccented
MY	M432S3_syn.wav	Initial	3.071547031	B	Long	Medial	Unaccented	Accented	Unaccented
MY	F441S3_syn.wav	Neutral	3.143522024	B	Long	Final	Unaccented	Unaccented	Accented
MY	N331S3_syn.wav	Medial	1.559778929	B	Long	Neutral	Accented	Accented	Accented
MY	N341S3_syn.wav	Medial	2.367640972	B	Long	Neutral	Accented	Unaccented	Accented
MY	N432S3_syn.wav	Neutral	2.887396812	B	Long	Neutral	Unaccented	Accented	Unaccented
MY	I332S3_syn.wav	Medial	5.047809124	B	Long	Initial	Accented	Accented	Unaccented
MY	I341S3_syn.wav	Initial	1.958612204	B	Long	Initial	Accented	Unaccented	Accented
MY	N342S3_syn.wav	Initial	4.111530066	B	Long	Neutral	Accented	Unaccented	Unaccented
MY	M441S3_syn.wav	Neutral	5.463737965	B	Long	Medial	Unaccented	Unaccented	Accented
MY	I442S3_syn.wav	Final	2.412220955	B	Long	Initial	Unaccented	Unaccented	Unaccented
MY	N332S3_syn.wav	Medial	1.970947981	B	Long	Neutral	Accented	Accented	Unaccented
MY	N441S3_syn.wav	Initial	2.711680174	B	Long	Neutral	Unaccented	Unaccented	Accented
MY	I331S3_syn.wav	Initial	3.575781107	B	Long	Initial	Accented	Accented	Accented
MY	M442S3_syn.wav	Neutral	3.231638193	B	Long	Medial	Unaccented	Unaccented	Unaccented
MY	M431S3_syn.wav	Medial	1.704133987	B	Long	Medial	Unaccented	Accented	Accented
MY	N442S3_syn.wav	Neutral	4.623295069	B	Long	Neutral	Unaccented	Unaccented	Unaccented
MY	I432S3_syn.wav	Initial	2.823683977	B	Long	Initial	Unaccented	Accented	Unaccented
MY	F442S3_syn.wav	Final	3.967789888	B	Long	Final	Unaccented	Unaccented	Unaccented
MY	N442S3_syn.wav	Final	4.087567091	B	Long	Neutral	Unaccented	Unaccented	Unaccented
MY	I331S3_syn.wav	Initial	2.759578943	B	Long	Initial	Accented	Accented	Accented
MY	M432S3_syn.wav	Neutral	4.167645931	B	Long	Medial	Unaccented	Accented	Unaccented
MY	I441S3_syn.wav	Initial	2.492086887	B	Long	Initial	Unaccented	Unaccented	Accented
MY	M342S3_syn.wav	Initial	2.427281857	B	Long	Medial	Accented	Unaccented	Unaccented
MY	I332S3_syn.wav	Initial	2.071668863	B	Long	Initial	Accented	Accented	Unaccented
MY	M431S3_syn.wav	Medial	2.695765018	B	Long	Medial	Unaccented	Accented	Accented
MY	N432S3_syn.wav	Initial	2.415635109	B	Long	Neutral	Unaccented	Accented	Unaccented
MY	I341S3_syn.wav	Initial	2.847686052	B	Long	Initial	Accented	Unaccented	Accented
MY	I442S3_syn.wav	Initial	4.935705185	B	Long	Initial	Unaccented	Unaccented	Unaccented
MY	F441S3_syn.wav	Final	2.239686966	B	Long	Final	Unaccented	Unaccented	Accented
MY	N342S3_syn.wav	Initial	2.967465878	B	Long	Neutral	Accented	Unaccented	Unaccented
MY	F341S3_syn.wav	Initial	2.507956982	B	Long	Final	Accented	Unaccented	Accented
MY	N331S3_syn.wav	Medial	2.001461983	B	Long	Neutral	Accented	Accented	Accented
MY	M441S3_syn.wav	Initial	2.309375048	B	Long	Medial	Unaccented	Unaccented	Accented
MY	M442S3_syn.wav	Initial	2.301824808	B	Long	Medial	Unaccented	Unaccented	Unaccented
MY	F331S3_syn.wav	Medial	1.97573781	B	Long	Final	Accented	Accented	Accented
MY	M331S3_syn.wav	Medial	2.855473995	B	Long	Medial	Accented	Accented	Accented
MY	F332S3_syn.wav	Initial	1.999642134	B	Long	Final	Accented	Accented	Unaccented
MY	N341S3_syn.wav	Initial	2.343920946	B	Long	Neutral	Accented	Unaccented	Accented
MY	F342S3_syn.wav	Initial	3.239561081	B	Long	Final	Accented	Unaccented	Unaccented
MY	N441S3_syn.wav	Initial	2.307147026	B	Long	Neutral	Unaccented	Unaccented	Accented
MY	M341S3_syn.wav	Initial	4.988320112	B	Long	Medial	Accented	Unaccented	Accented
MY	F431S3_syn.wav	Medial	2.31189394	B	Long	Final	Unaccented	Accented	Accented
MY	I342S3_syn.wav	Initial	2.759667873	B	Long	Initial	Accented	Unaccented	Unaccented
MY	N431S3_syn.wav	Medial	2.207560062	B	Long	Neutral	Unaccented	Accented	Accented
MY	F432S3_syn.wav	Final	3.615623951	B	Long	Final	Unaccented	Accented	Unaccented
MY	I431S3_syn.wav	Medial	2.063771963	B	Long	Initial	Unaccented	Accented	Accented
MY	N332S3_syn.wav	Medial	3.407607079	B	Long	Neutral	Accented	Accented	Unaccented
MY	M332S3_syn.wav	Medial	1.96340704	B	Long	Medial	Accented	Accented	Unaccented
MY	I331S3_syn.wav	Initial	4.611547947	B	Long	Initial	Accented	Accented	Accented
MY	N442S3_syn.wav	Final	6.435948133	B	Long	Neutral	Unaccented	Unaccented	Unaccented
MY	I432S3_syn.wav	Final	7.231686115	B	Long	Initial	Unaccented	Accented	Unaccented
MY	N331S3_syn.wav	Medial	1.719542027	B	Long	Neutral	Accented	Accented	Accented
MY	F442S3_syn.wav	Initial	3.469666004	B	Long	Final	Unaccented	Unaccented	Unaccented
MY	M441S3_syn.wav	Neutral	5.711671829	B	Long	Medial	Unaccented	Unaccented	Accented
MY	M432S3_syn.wav	Neutral	2.810127974	B	Long	Medial	Unaccented	Accented	Unaccented
MY	I342S3_syn.wav	Neutral	2.567423105	B	Long	Initial	Accented	Unaccented	Unaccented
MY	N432S3_syn.wav	Medial	3.223879099	B	Long	Neutral	Unaccented	Accented	Unaccented
MY	N342S3_syn.wav	Neutral	2.166177034	B	Long	Neutral	Accented	Unaccented	Unaccented
MY	F342S3_syn.wav	Initial	3.065155983	B	Long	Final	Accented	Unaccented	Unaccented
MY	F341S3_syn.wav	Neutral	3.279772997	B	Long	Final	Accented	Unaccented	Accented
MY	I441S3_syn.wav	Neutral	2.481634855	B	Long	Initial	Unaccented	Unaccented	Accented
MY	N441S3_syn.wav	Neutral	2.411924124	B	Long	Neutral	Unaccented	Unaccented	Accented
MY	M442S3_syn.wav	Neutral	2.499520063	B	Long	Medial	Unaccented	Unaccented	Unaccented
MY	F432S3_syn.wav	Medial	1.799672127	B	Long	Final	Unaccented	Accented	Unaccented
MY	F331S3_syn.wav	Medial	2.743491888	B	Long	Final	Accented	Accented	Accented
MY	M341S3_syn.wav	Medial	4.399956942	B	Long	Medial	Accented	Unaccented	Accented
MY	F431S3_syn.wav	Medial	1.936592817	B	Long	Final	Unaccented	Accented	Accented
MY	N332S3_syn.wav	Medial	3.062356949	B	Long	Neutral	Accented	Accented	Unaccented
MY	M331S3_syn.wav	Medial	1.823839188	B	Long	Medial	Accented	Accented	Accented
MY	I341S3_syn.wav	Initial	1.857186794	B	Long	Initial	Accented	Unaccented	Accented
MY	I332S3_syn.wav	Medial	2.495854139	B	Long	Initial	Accented	Accented	Unaccented
MY	N431S3_syn.wav	Medial	2.273314953	B	Long	Neutral	Unaccented	Accented	Accented
MY	I431S3_syn.wav	Medial	1.790130138	B	Long	Initial	Unaccented	Accented	Accented
MY	M342S3_syn.wav	Initial	2.311815977	B	Long	Medial	Accented	Unaccented	Unaccented
MY	M431S3_syn.wav	Neutral	2.695521832	B	Long	Medial	Unaccented	Accented	Accented
MY	N341S3_syn.wav	Initial	3.567815065	B	Long	Neutral	Accented	Unaccented	Accented
MY	F441S3_syn.wav	Neutral	3.343771935	B	Long	Final	Unaccented	Unaccented	Accented
MY	F332S3_syn.wav	Medial	2.199840069	B	Long	Final	Accented	Accented	Unaccented
MY	M332S3_syn.wav	Initial	1.716261864	B	Long	Medial	Accented	Accented	Unaccented
MY	I442S3_syn.wav	Initial	3.455715895	B	Long	Initial	Unaccented	Unaccented	Unaccented
SN	M341S3_syn.wav	Medial	2.175717115	B	Long	Medial	Accented	Unaccented	Accented
SN	F332S3_syn.wav	Final	2.22328186	B	Long	Final	Accented	Accented	Unaccented
SN	N332S3_syn.wav	Neutral	2.847486019	B	Long	Neutral	Accented	Accented	Unaccented
SN	F341S3_syn.wav	Medial	8.383286953	B	Long	Final	Accented	Unaccented	Accented
SN	I341S3_syn.wav	Initial	4.647329092	B	Long	Initial	Accented	Unaccented	Accented
SN	N331S3_syn.wav	Neutral	2.158190012	B	Long	Neutral	Accented	Accented	Accented
SN	I441S3_syn.wav	Initial	3.216883898	B	Long	Initial	Unaccented	Unaccented	Accented
SN	F432S3_syn.wav	Neutral	3.084680796	B	Long	Final	Unaccented	Accented	Unaccented
SN	M331S3_syn.wav	Initial	4.175538063	B	Long	Medial	Accented	Accented	Accented
SN	F441S3_syn.wav	Neutral	3.735233068	B	Long	Final	Unaccented	Unaccented	Accented
SN	N432S3_syn.wav	Neutral	2.855638981	B	Long	Neutral	Unaccented	Accented	Unaccented
SN	I432S3_syn.wav	Neutral	4.063429117	B	Long	Initial	Unaccented	Accented	Unaccented
SN	F342S3_syn.wav	Medial	4.295300007	B	Long	Final	Accented	Unaccented	Unaccented
SN	N441S3_syn.wav	Medial	2.273459196	B	Long	Neutral	Unaccented	Unaccented	Accented
SN	I342S3_syn.wav	Initial	2.664921999	B	Long	Initial	Accented	Unaccented	Unaccented
SN	N431S3_syn.wav	Neutral	2.326041937	B	Long	Neutral	Unaccented	Accented	Accented
SN	I332S3_syn.wav	Neutral	2.136896133	B	Long	Initial	Accented	Accented	Unaccented
SN	N341S3_syn.wav	Initial	2.518420935	B	Long	Neutral	Accented	Unaccented	Accented
SN	I431S3_syn.wav	Neutral	1.783452034	B	Long	Initial	Unaccented	Accented	Accented
SN	F331S3_syn.wav	Neutral	2.299803972	B	Long	Final	Accented	Accented	Accented
SN	M441S3_syn.wav	Medial	2.391380072	B	Long	Medial	Unaccented	Unaccented	Accented
SN	M442S3_syn.wav	Neutral	4.119180202	B	Long	Medial	Unaccented	Unaccented	Unaccented
SN	I331S3_syn.wav	Initial	2.735054016	B	Long	Initial	Accented	Accented	Accented
SN	M432S3_syn.wav	Neutral	3.431659937	B	Long	Medial	Unaccented	Accented	Unaccented
SN	N342S3_syn.wav	Neutral	1.783437967	B	Long	Neutral	Accented	Unaccented	Unaccented
SN	M342S3_syn.wav	Medial	2.047585964	B	Long	Medial	Accented	Unaccented	Unaccented
SN	I442S3_syn.wav	Medial	3.207653046	B	Long	Initial	Unaccented	Unaccented	Unaccented
SN	M332S3_syn.wav	Medial	2.089726925	B	Long	Medial	Accented	Accented	Unaccented
SN	M431S3_syn.wav	Medial	2.460324049	B	Long	Medial	Unaccented	Accented	Accented
SN	N442S3_syn.wav	Neutral	2.730869055	B	Long	Neutral	Unaccented	Unaccented	Unaccented
SN	F442S3_syn.wav	Neutral	2.974091053	B	Long	Final	Unaccented	Unaccented	Unaccented
SN	F431S3_syn.wav	Final	2.4917171	B	Long	Final	Unaccented	Accented	Accented
SN	F332S3_syn.wav	Medial	1.92948103	B	Long	Final	Accented	Accented	Unaccented
SN	N442S3_syn.wav	Neutral	2.369236946	B	Long	Neutral	Unaccented	Unaccented	Unaccented
SN	I342S3_syn.wav	Initial	1.831763983	B	Long	Initial	Accented	Unaccented	Unaccented
SN	N341S3_syn.wav	Neutral	2.085300207	B	Long	Neutral	Accented	Unaccented	Accented
SN	M441S3_syn.wav	Medial	2.097911835	B	Long	Medial	Unaccented	Unaccented	Accented
SN	F432S3_syn.wav	Neutral	2.427030087	B	Long	Final	Unaccented	Accented	Unaccented
SN	I441S3_syn.wav	Neutral	2.891990185	B	Long	Initial	Unaccented	Unaccented	Accented
SN	M431S3_syn.wav	Medial	3.479345083	B	Long	Medial	Unaccented	Accented	Accented
SN	M341S3_syn.wav	Medial	2.711564064	B	Long	Medial	Accented	Unaccented	Accented
SN	F441S3_syn.wav	Medial	2.50362587	B	Long	Final	Unaccented	Unaccented	Accented
SN	F331S3_syn.wav	Medial	2.1276021	B	Long	Final	Accented	Accented	Accented
SN	M432S3_syn.wav	Final	3.535348177	B	Long	Medial	Unaccented	Accented	Unaccented
SN	M442S3_syn.wav	Neutral	2.799528122	B	Long	Medial	Unaccented	Unaccented	Unaccented
SN	I332S3_syn.wav	Neutral	1.981974125	B	Long	Initial	Accented	Accented	Unaccented
SN	I341S3_syn.wav	Initial	1.487585068	B	Long	Initial	Accented	Unaccented	Accented
SN	N431S3_syn.wav	Neutral	2.031494856	B	Long	Neutral	Unaccented	Accented	Accented
SN	M342S3_syn.wav	Medial	1.783715963	B	Long	Medial	Accented	Unaccented	Unaccented
SN	I331S3_syn.wav	Initial	2.156554937	B	Long	Initial	Accented	Accented	Accented
SN	I431S3_syn.wav	Neutral	2.023546934	B	Long	Initial	Unaccented	Accented	Accented
SN	F341S3_syn.wav	Final	2.671876907	B	Long	Final	Accented	Unaccented	Accented
SN	N441S3_syn.wav	Neutral	2.423690081	B	Long	Neutral	Unaccented	Unaccented	Accented
SN	I432S3_syn.wav	Medial	4.863283157	B	Long	Initial	Unaccented	Accented	Unaccented
SN	N331S3_syn.wav	Initial	2.367660999	B	Long	Neutral	Accented	Accented	Accented
SN	M332S3_syn.wav	Neutral	3.061306	B	Long	Medial	Accented	Accented	Unaccented
SN	N332S3_syn.wav	Neutral	2.23151803	B	Long	Neutral	Accented	Accented	Unaccented
SN	N432S3_syn.wav	Medial	3.479437828	B	Long	Neutral	Unaccented	Accented	Unaccented
SN	F431S3_syn.wav	Final	2.247718096	B	Long	Final	Unaccented	Accented	Accented
SN	F342S3_syn.wav	Neutral	2.547631979	B	Long	Final	Accented	Unaccented	Unaccented
SN	F442S3_syn.wav	Final	2.603331089	B	Long	Final	Unaccented	Unaccented	Unaccented
SN	N342S3_syn.wav	Neutral	3.204144001	B	Long	Neutral	Accented	Unaccented	Unaccented
SN	I442S3_syn.wav	Medial	4.399638891	B	Long	Initial	Unaccented	Unaccented	Unaccented
SN	M331S3_syn.wav	Medial	4.439468861	B	Long	Medial	Accented	Accented	Accented
SN	N441S3_syn.wav	Neutral	2.246363163	B	Long	Neutral	Unaccented	Unaccented	Accented
SN	I441S3_syn.wav	Neutral	2.240695	B	Long	Initial	Unaccented	Unaccented	Accented
SN	F342S3_syn.wav	Medial	3.775485992	B	Long	Final	Accented	Unaccented	Unaccented
SN	M431S3_syn.wav	Neutral	2.515566111	B	Long	Medial	Unaccented	Accented	Accented
SN	F441S3_syn.wav	Initial	3.591282129	B	Long	Final	Unaccented	Unaccented	Accented
SN	F331S3_syn.wav	Final	3.151801109	B	Long	Final	Accented	Accented	Accented
SN	I341S3_syn.wav	Initial	3.175091028	B	Long	Initial	Accented	Unaccented	Accented
SN	N341S3_syn.wav	Medial	4.40802002	B	Long	Neutral	Accented	Unaccented	Accented
SN	F332S3_syn.wav	Neutral	2.415202856	B	Long	Final	Accented	Accented	Unaccented
SN	M331S3_syn.wav	Neutral	3.463852882	B	Long	Medial	Accented	Accented	Accented
SN	N432S3_syn.wav	Neutral	2.815665007	B	Long	Neutral	Unaccented	Accented	Unaccented
SN	N442S3_syn.wav	Neutral	9.487126827	B	Long	Neutral	Unaccented	Unaccented	Unaccented
SN	N431S3_syn.wav	Medial	3.223488092	B	Long	Neutral	Unaccented	Accented	Accented
SN	I332S3_syn.wav	Initial	1.871475935	B	Long	Initial	Accented	Accented	Unaccented
SN	M442S3_syn.wav	Medial	2.263852835	B	Long	Medial	Unaccented	Unaccented	Unaccented
SN	N331S3_syn.wav	Medial	2.247384071	B	Long	Neutral	Accented	Accented	Accented
SN	I432S3_syn.wav	Medial	2.191551924	B	Long	Initial	Unaccented	Accented	Unaccented
SN	I431S3_syn.wav	Initial	3.847432852	B	Long	Initial	Unaccented	Accented	Accented
SN	I331S3_syn.wav	Initial	1.93555212	B	Long	Initial	Accented	Accented	Accented
SN	M332S3_syn.wav	Medial	2.871460915	B	Long	Medial	Accented	Accented	Unaccented
SN	F431S3_syn.wav	Final	3.807433128	B	Long	Final	Unaccented	Accented	Accented
SN	F442S3_syn.wav	Neutral	3.727236986	B	Long	Final	Unaccented	Unaccented	Unaccented
SN	I442S3_syn.wav	Medial	2.626116037	B	Long	Initial	Unaccented	Unaccented	Unaccented
SN	F341S3_syn.wav	Medial	1.76968503	B	Long	Final	Accented	Unaccented	Accented
SN	M432S3_syn.wav	Medial	2.176950932	B	Long	Medial	Unaccented	Accented	Unaccented
SN	N332S3_syn.wav	Medial	5.164227009	B	Long	Neutral	Accented	Accented	Unaccented
SN	M342S3_syn.wav	Initial	1.895934105	B	Long	Medial	Accented	Unaccented	Unaccented
SN	F432S3_syn.wav	Neutral	4.567342997	B	Long	Final	Unaccented	Accented	Unaccented
SN	I342S3_syn.wav	Initial	1.679319859	B	Long	Initial	Accented	Unaccented	Unaccented
SN	M341S3_syn.wav	Initial	4.927217007	B	Long	Medial	Accented	Unaccented	Accented
SN	N342S3_syn.wav	Neutral	2.093252182	B	Long	Neutral	Accented	Unaccented	Unaccented
SN	M441S3_syn.wav	Medial	3.329858065	B	Long	Medial	Unaccented	Unaccented	Accented
TM	F341S3_syn.wav	Final	3.279712091	B	Long	Final	Accented	Unaccented	Accented
TM	M441S3_syn.wav	Medial	3.399675093	B	Long	Medial	Unaccented	Unaccented	Accented
TM	I432S3_syn.wav	Initial	2.707228976	B	Long	Initial	Unaccented	Accented	Unaccented
TM	M431S3_syn.wav	Neutral	3.775688372	B	Long	Medial	Unaccented	Accented	Accented
TM	F332S3_syn.wav	Final	4.151634458	B	Long	Final	Accented	Accented	Unaccented
TM	N432S3_syn.wav	Neutral	3.247655674	B	Long	Neutral	Unaccented	Accented	Unaccented
TM	M331S3_syn.wav	Medial	2.26831479	B	Long	Medial	Accented	Accented	Accented
TM	I341S3_syn.wav	Initial	2.042889925	B	Long	Initial	Accented	Unaccented	Accented
TM	N342S3_syn.wav	Neutral	2.391680849	B	Long	Neutral	Accented	Unaccented	Unaccented
TM	N332S3_syn.wav	Neutral	2.883677681	B	Long	Neutral	Accented	Accented	Unaccented
TM	I331S3_syn.wav	Initial	7.919515117	B	Long	Initial	Accented	Accented	Accented
TM	F331S3_syn.wav	Final	2.335699795	B	Long	Final	Accented	Accented	Accented
TM	I442S3_syn.wav	Initial	2.758033702	B	Long	Initial	Unaccented	Unaccented	Unaccented
TM	M332S3_syn.wav	Medial	3.29568168	B	Long	Medial	Accented	Accented	Unaccented
TM	N441S3_syn.wav	Neutral	1.9028267	B	Long	Neutral	Unaccented	Unaccented	Accented
TM	F441S3_syn.wav	Medial	2.688210494	B	Long	Final	Unaccented	Unaccented	Accented
TM	M341S3_syn.wav	Medial	4.999684332	B	Long	Medial	Accented	Unaccented	Accented
TM	I431S3_syn.wav	Initial	2.40436462	B	Long	Initial	Unaccented	Accented	Accented
TM	I441S3_syn.wav	Neutral	3.218762588	B	Long	Initial	Unaccented	Unaccented	Accented
TM	M342S3_syn.wav	Neutral	3.783602474	B	Long	Medial	Accented	Unaccented	Unaccented
TM	N331S3_syn.wav	Neutral	1.920244793	B	Long	Neutral	Accented	Accented	Accented
TM	M442S3_syn.wav	Medial	2.536627481	B	Long	Medial	Unaccented	Unaccented	Unaccented
TM	F432S3_syn.wav	Neutral	2.397403822	B	Long	Final	Unaccented	Accented	Unaccented
TM	N442S3_syn.wav	Neutral	2.462776529	B	Long	Neutral	Unaccented	Unaccented	Unaccented
TM	M432S3_syn.wav	Neutral	3.584744828	B	Long	Medial	Unaccented	Accented	Unaccented
TM	N431S3_syn.wav	Neutral	2.166793529	B	Long	Neutral	Unaccented	Accented	Accented
TM	F442S3_syn.wav	Final	2.632713441	B	Long	Final	Unaccented	Unaccented	Unaccented
TM	F431S3_syn.wav	Final	2.463721434	B	Long	Final	Unaccented	Accented	Accented
TM	N341S3_syn.wav	Neutral	1.991994207	B	Long	Neutral	Accented	Unaccented	Accented
TM	I332S3_syn.wav	Initial	2.903254707	B	Long	Initial	Accented	Accented	Unaccented
TM	I342S3_syn.wav	Initial	1.985105152	B	Long	Initial	Accented	Unaccented	Unaccented
TM	F342S3_syn.wav	Neutral	2.088355239	B	Long	Final	Accented	Unaccented	Unaccented
TM	M441S3_syn.wav	Medial	2.304830458	B	Long	Medial	Unaccented	Unaccented	Accented
TM	I341S3_syn.wav	Initial	2.72642699	B	Long	Initial	Accented	Unaccented	Accented
TM	F431S3_syn.wav	Final	2.663741312	B	Long	Final	Unaccented	Accented	Accented
TM	M431S3_syn.wav	Neutral	3.103669345	B	Long	Medial	Unaccented	Accented	Accented
TM	I342S3_syn.wav	Initial	2.127962495	B	Long	Initial	Accented	Unaccented	Unaccented
TM	F432S3_syn.wav	Final	5.655211272	B	Long	Final	Unaccented	Accented	Unaccented
TM	I332S3_syn.wav	Neutral	2.35170788	B	Long	Initial	Accented	Accented	Unaccented
TM	N332S3_syn.wav	Neutral	2.887630532	B	Long	Neutral	Accented	Accented	Unaccented
TM	F342S3_syn.wav	Final	2.559756998	B	Long	Final	Accented	Unaccented	Unaccented
TM	N441S3_syn.wav	Neutral	2.082841545	B	Long	Neutral	Unaccented	Unaccented	Accented
TM	I432S3_syn.wav	Neutral	2.102854627	B	Long	Initial	Unaccented	Accented	Unaccented
TM	N342S3_syn.wav	Neutral	2.498436533	B	Long	Neutral	Accented	Unaccented	Unaccented
TM	F331S3_syn.wav	Final	2.856351037	B	Long	Final	Accented	Accented	Accented
TM	M442S3_syn.wav	Neutral	5.511540261	B	Long	Medial	Unaccented	Unaccented	Unaccented
TM	I442S3_syn.wav	Initial	4.447582461	B	Long	Initial	Unaccented	Unaccented	Unaccented
TM	M332S3_syn.wav	Neutral	3.271571212	B	Long	Medial	Accented	Accented	Unaccented
TM	I431S3_syn.wav	Neutral	2.546731662	B	Long	Initial	Unaccented	Accented	Accented
TM	F442S3_syn.wav	Final	2.791596717	B	Long	Final	Unaccented	Unaccented	Unaccented
TM	I441S3_syn.wav	Medial	3.343539354	B	Long	Initial	Unaccented	Unaccented	Accented
TM	M432S3_syn.wav	Neutral	2.608691164	B	Long	Medial	Unaccented	Accented	Unaccented
TM	M331S3_syn.wav	Medial	2.128168274	B	Long	Medial	Accented	Accented	Accented
TM	N341S3_syn.wav	Neutral	2.132759811	B	Long	Neutral	Accented	Unaccented	Accented
TM	I331S3_syn.wav	Initial	5.999543296	B	Long	Initial	Accented	Accented	Accented
TM	N431S3_syn.wav	Neutral	3.487586577	B	Long	Neutral	Unaccented	Accented	Accented
TM	F341S3_syn.wav	Final	3.303630079	B	Long	Final	Accented	Unaccented	Accented
TM	N442S3_syn.wav	Neutral	2.663596426	B	Long	Neutral	Unaccented	Unaccented	Unaccented
TM	N331S3_syn.wav	Neutral	2.012956393	B	Long	Neutral	Accented	Accented	Accented
TM	F332S3_syn.wav	Final	2.67168971	B	Long	Final	Accented	Accented	Unaccented
TM	M341S3_syn.wav	Neutral	4.767564291	B	Long	Medial	Accented	Unaccented	Accented
TM	N432S3_syn.wav	Neutral	2.14278245	B	Long	Neutral	Unaccented	Accented	Unaccented
TM	F441S3_syn.wav	Medial	3.479589533	B	Long	Final	Unaccented	Unaccented	Accented
TM	M342S3_syn.wav	Neutral	2.831564437	B	Long	Medial	Accented	Unaccented	Unaccented
TM	M342S3_syn.wav	Neutral	3.679669605	B	Long	Medial	Accented	Unaccented	Unaccented
TM	N341S3_syn.wav	Neutral	2.631641149	B	Long	Neutral	Accented	Unaccented	Accented
TM	I341S3_syn.wav	Initial	2.168895417	B	Long	Initial	Accented	Unaccented	Accented
TM	N432S3_syn.wav	Neutral	3.046365074	B	Long	Neutral	Unaccented	Accented	Unaccented
TM	M431S3_syn.wav	Neutral	2.058099741	B	Long	Medial	Unaccented	Accented	Accented
TM	I441S3_syn.wav	Neutral	4.413942454	B	Long	Initial	Unaccented	Unaccented	Accented
TM	F442S3_syn.wav	Final	2.911578967	B	Long	Final	Unaccented	Unaccented	Unaccented
TM	N442S3_syn.wav	Neutral	2.895516287	B	Long	Neutral	Unaccented	Unaccented	Unaccented
TM	M331S3_syn.wav	Medial	2.847678212	B	Long	Medial	Accented	Accented	Accented
TM	M332S3_syn.wav	Neutral	7.48864697	B	Long	Medial	Accented	Accented	Unaccented
TM	F332S3_syn.wav	Final	2.518241385	B	Long	Final	Accented	Accented	Unaccented
TM	M442S3_syn.wav	Medial	3.256935688	B	Long	Medial	Unaccented	Unaccented	Unaccented
TM	F331S3_syn.wav	Final	2.83966682	B	Long	Final	Accented	Accented	Accented
TM	M441S3_syn.wav	Medial	2.671629866	B	Long	Medial	Unaccented	Unaccented	Accented
TM	I432S3_syn.wav	Initial	3.031655358	B	Long	Initial	Unaccented	Accented	Unaccented
TM	N431S3_syn.wav	Neutral	3.75171089	B	Long	Neutral	Unaccented	Accented	Accented
TM	M341S3_syn.wav	Neutral	3.639626294	B	Long	Medial	Accented	Unaccented	Accented
TM	N331S3_syn.wav	Neutral	2.767606637	B	Long	Neutral	Accented	Accented	Accented
TM	F342S3_syn.wav	Final	2.959577677	B	Long	Final	Accented	Unaccented	Unaccented
TM	N332S3_syn.wav	Neutral	3.743571761	B	Long	Neutral	Accented	Accented	Unaccented
TM	I442S3_syn.wav	Initial	5.807607253	B	Long	Initial	Unaccented	Unaccented	Unaccented
TM	N342S3_syn.wav	Neutral	1.827088388	B	Long	Neutral	Accented	Unaccented	Unaccented
TM	I342S3_syn.wav	Initial	2.092730848	B	Long	Initial	Accented	Unaccented	Unaccented
TM	M432S3_syn.wav	Neutral	2.895550234	B	Long	Medial	Unaccented	Accented	Unaccented
TM	I431S3_syn.wav	Neutral	2.317084472	B	Long	Initial	Unaccented	Accented	Accented
TM	F341S3_syn.wav	Final	3.307264812	B	Long	Final	Accented	Unaccented	Accented
TM	F431S3_syn.wav	Final	2.863689797	B	Long	Final	Unaccented	Accented	Accented
TM	I332S3_syn.wav	Initial	3.104748986	B	Long	Initial	Accented	Accented	Unaccented
TM	F441S3_syn.wav	Medial	2.767556242	B	Long	Final	Unaccented	Unaccented	Accented
TM	I331S3_syn.wav	Initial	3.024666562	B	Long	Initial	Accented	Accented	Accented
TM	N441S3_syn.wav	Neutral	2.112088446	B	Long	Neutral	Unaccented	Unaccented	Accented
TM	F432S3_syn.wav	Neutral	5.743161952	B	Long	Final	Unaccented	Accented	Unaccented
WW	F342S3_syn.wav	Neutral	5.422861099	B	Long	Final	Accented	Unaccented	Unaccented
WW	N442S3_syn.wav	Medial	3.631337881	B	Long	Neutral	Unaccented	Unaccented	Unaccented
WW	M332S3_syn.wav	Medial	2.967890024	B	Long	Medial	Accented	Accented	Unaccented
WW	N441S3_syn.wav	Neutral	2.615696907	B	Long	Neutral	Unaccented	Unaccented	Accented
WW	M441S3_syn.wav	Medial	2.639818907	B	Long	Medial	Unaccented	Unaccented	Accented
WW	I431S3_syn.wav	Neutral	5.895825863	B	Long	Initial	Unaccented	Accented	Accented
WW	I332S3_syn.wav	Neutral	2.439764023	B	Long	Initial	Accented	Accented	Unaccented
WW	F431S3_syn.wav	Final	2.935782909	B	Long	Final	Unaccented	Accented	Accented
WW	M342S3_syn.wav	Neutral	4.671705008	B	Long	Medial	Accented	Unaccented	Unaccented
WW	M432S3_syn.wav	Neutral	2.735779047	B	Long	Medial	Unaccented	Accented	Unaccented
WW	I331S3_syn.wav	Neutral	2.895740986	B	Long	Initial	Accented	Accented	Accented
WW	N342S3_syn.wav	Neutral	2.120767117	B	Long	Neutral	Accented	Unaccented	Unaccented
WW	M442S3_syn.wav	Medial	2.967214108	B	Long	Medial	Unaccented	Unaccented	Unaccented
WW	M431S3_syn.wav	Neutral	2.129235029	B	Long	Medial	Unaccented	Accented	Accented
WW	F442S3_syn.wav	Final	3.406002998	B	Long	Final	Unaccented	Unaccented	Unaccented
WW	M331S3_syn.wav	Medial	3.855618	B	Long	Medial	Accented	Accented	Accented
WW	F331S3_syn.wav	Final	2.623748064	B	Long	Final	Accented	Accented	Accented
WW	F432S3_syn.wav	Neutral	1.924878836	B	Long	Final	Unaccented	Accented	Unaccented
WW	N432S3_syn.wav	Neutral	2.335608959	B	Long	Neutral	Unaccented	Accented	Unaccented
WW	I441S3_syn.wav	Neutral	2.263592005	B	Long	Initial	Unaccented	Unaccented	Accented
WW	N331S3_syn.wav	Neutral	2.503949881	B	Long	Neutral	Accented	Accented	Accented
WW	F441S3_syn.wav	Medial	2.506205082	B	Long	Final	Unaccented	Unaccented	Accented
WW	N341S3_syn.wav	Neutral	2.719786167	B	Long	Neutral	Accented	Unaccented	Accented
WW	M341S3_syn.wav	Neutral	3.927791119	B	Long	Medial	Accented	Unaccented	Accented
WW	I341S3_syn.wav	Initial	2.239488125	B	Long	Initial	Accented	Unaccented	Accented
WW	I442S3_syn.wav	Initial	3.831254959	B	Long	Initial	Unaccented	Unaccented	Unaccented
WW	I432S3_syn.wav	Neutral	2.807878971	B	Long	Initial	Unaccented	Accented	Unaccented
WW	I342S3_syn.wav	Initial	3.447626114	B	Long	Initial	Accented	Unaccented	Unaccented
WW	N431S3_syn.wav	Neutral	2.095467091	B	Long	Neutral	Unaccented	Accented	Accented
WW	N332S3_syn.wav	Neutral	2.03998518	B	Long	Neutral	Accented	Accented	Unaccented
WW	F341S3_syn.wav	Final	3.047698021	B	Long	Final	Accented	Unaccented	Accented
WW	F332S3_syn.wav	Final	3.896217108	B	Long	Final	Accented	Accented	Unaccented
WW	N431S3_syn.wav	Neutral	4.695621014	B	Long	Neutral	Unaccented	Accented	Accented
WW	I441S3_syn.wav	Initial	2.182929039	B	Long	Initial	Unaccented	Unaccented	Accented
WW	N341S3_syn.wav	Neutral	2.305902004	B	Long	Neutral	Accented	Unaccented	Accented
WW	F431S3_syn.wav	Neutral	2.183932066	B	Long	Final	Unaccented	Accented	Accented
WW	I341S3_syn.wav	Initial	2.815667152	B	Long	Initial	Accented	Unaccented	Accented
WW	M342S3_syn.wav	Neutral	2.815521955	B	Long	Medial	Accented	Unaccented	Unaccented
WW	I432S3_syn.wav	Neutral	2.301168203	B	Long	Initial	Unaccented	Accented	Unaccented
WW	I431S3_syn.wav	Initial	3.319743156	B	Long	Initial	Unaccented	Accented	Accented
WW	F441S3_syn.wav	Medial	2.831771135	B	Long	Final	Unaccented	Unaccented	Accented
WW	M341S3_syn.wav	Initial	2.455606937	B	Long	Medial	Accented	Unaccented	Accented
WW	M432S3_syn.wav	Neutral	2.319489002	B	Long	Medial	Unaccented	Accented	Unaccented
WW	N342S3_syn.wav	Neutral	3.34387207	B	Long	Neutral	Accented	Unaccented	Unaccented
WW	F442S3_syn.wav	Final	2.837998867	B	Long	Final	Unaccented	Unaccented	Unaccented
WW	M442S3_syn.wav	Medial	2.638168097	B	Long	Medial	Unaccented	Unaccented	Unaccented
WW	F341S3_syn.wav	Final	2.626955032	B	Long	Final	Accented	Unaccented	Accented
WW	I332S3_syn.wav	Neutral	2.919459105	B	Long	Initial	Accented	Accented	Unaccented
WW	I331S3_syn.wav	Neutral	3.279949903	B	Long	Initial	Accented	Accented	Accented
WW	M431S3_syn.wav	Neutral	2.191621065	B	Long	Medial	Unaccented	Accented	Accented
WW	M332S3_syn.wav	Medial	4.767761946	B	Long	Medial	Accented	Accented	Unaccented
WW	N432S3_syn.wav	Neutral	2.335690975	B	Long	Neutral	Unaccented	Accented	Unaccented
WW	N332S3_syn.wav	Neutral	2.039892912	B	Long	Neutral	Accented	Accented	Unaccented
WW	M441S3_syn.wav	Neutral	3.447818041	B	Long	Medial	Unaccented	Unaccented	Accented
WW	I342S3_syn.wav	Neutral	3.271923065	B	Long	Initial	Accented	Unaccented	Unaccented
WW	I442S3_syn.wav	Initial	2.663633108	B	Long	Initial	Unaccented	Unaccented	Unaccented
WW	N331S3_syn.wav	Neutral	2.035794973	B	Long	Neutral	Accented	Accented	Accented
WW	N442S3_syn.wav	Neutral	2.167562962	B	Long	Neutral	Unaccented	Unaccented	Unaccented
WW	F342S3_syn.wav	Final	3.679831028	B	Long	Final	Accented	Unaccented	Unaccented
WW	F331S3_syn.wav	Final	3.039745092	B	Long	Final	Accented	Accented	Accented
WW	M331S3_syn.wav	Neutral	2.169896126	B	Long	Medial	Accented	Accented	Accented
WW	N441S3_syn.wav	Neutral	2.357168198	B	Long	Neutral	Unaccented	Unaccented	Accented
WW	F432S3_syn.wav	Neutral	2.231230021	B	Long	Final	Unaccented	Accented	Unaccented
WW	F332S3_syn.wav	Neutral	3.911664009	B	Long	Final	Accented	Accented	Unaccented
WW	I341S3_syn.wav	Neutral	4.031592131	B	Long	Initial	Accented	Unaccented	Accented
WW	N341S3_syn.wav	Neutral	1.87170887	B	Long	Neutral	Accented	Unaccented	Accented
WW	M341S3_syn.wav	Medial	3.068670988	B	Long	Medial	Accented	Unaccented	Accented
WW	F432S3_syn.wav	Neutral	1.959704161	B	Long	Final	Unaccented	Accented	Unaccented
WW	M442S3_syn.wav	Neutral	2.80777216	B	Long	Medial	Unaccented	Unaccented	Unaccented
WW	I432S3_syn.wav	Initial	2.467695951	B	Long	Initial	Unaccented	Accented	Unaccented
WW	F442S3_syn.wav	Final	2.857915878	B	Long	Final	Unaccented	Unaccented	Unaccented
WW	N442S3_syn.wav	Neutral	2.471066952	B	Long	Neutral	Unaccented	Unaccented	Unaccented
WW	N431S3_syn.wav	Neutral	2.4645648	B	Long	Neutral	Unaccented	Accented	Accented
WW	M342S3_syn.wav	Neutral	2.335121155	B	Long	Medial	Accented	Unaccented	Unaccented
WW	F341S3_syn.wav	Neutral	3.631844044	B	Long	Final	Accented	Unaccented	Accented
WW	I342S3_syn.wav	Initial	2.215398073	B	Long	Initial	Accented	Unaccented	Unaccented
WW	F342S3_syn.wav	Neutral	2.119859934	B	Long	Final	Accented	Unaccented	Unaccented
WW	N342S3_syn.wav	Neutral	2.032921076	B	Long	Neutral	Accented	Unaccented	Unaccented
WW	I442S3_syn.wav	Initial	3.199543953	B	Long	Initial	Unaccented	Unaccented	Unaccented
WW	F332S3_syn.wav	Final	2.621319056	B	Long	Final	Accented	Accented	Unaccented
WW	M332S3_syn.wav	Neutral	2.76225996	B	Long	Medial	Accented	Accented	Unaccented
WW	N332S3_syn.wav	Neutral	1.791697025	B	Long	Neutral	Accented	Accented	Unaccented
WW	I441S3_syn.wav	Neutral	2.103667021	B	Long	Initial	Unaccented	Unaccented	Accented
WW	M432S3_syn.wav	Neutral	2.511650085	B	Long	Medial	Unaccented	Accented	Unaccented
WW	I332S3_syn.wav	Neutral	2.392447948	B	Long	Initial	Accented	Accented	Unaccented
WW	N432S3_syn.wav	Neutral	2.399091959	B	Long	Neutral	Unaccented	Accented	Unaccented
WW	N441S3_syn.wav	Neutral	2.871504068	B	Long	Neutral	Unaccented	Unaccented	Accented
WW	I431S3_syn.wav	Initial	3.434632063	B	Long	Initial	Unaccented	Accented	Accented
WW	F331S3_syn.wav	Final	2.364888906	B	Long	Final	Accented	Accented	Accented
WW	F431S3_syn.wav	Neutral	3.034380913	B	Long	Final	Unaccented	Accented	Accented
WW	N331S3_syn.wav	Neutral	2.847829103	B	Long	Neutral	Accented	Accented	Accented
WW	I331S3_syn.wav	Initial	2.044742107	B	Long	Initial	Accented	Accented	Accented
WW	F441S3_syn.wav	Medial	3.346621037	B	Long	Final	Unaccented	Unaccented	Accented
WW	M441S3_syn.wav	Medial	1.881647825	B	Long	Medial	Unaccented	Unaccented	Accented
WW	M431S3_syn.wav	Medial	2.781907082	B	Long	Medial	Unaccented	Accented	Accented
WW	M331S3_syn.wav	Medial	1.695624828	B	Long	Medial	Accented	Accented	Accented
AT	M442S3_syn.wav	Final	6.599539042	B	Long	Medial	Unaccented	Unaccented	Unaccented
AT	F332S3_syn.wav	Neutral	2.48735714	B	Long	Final	Accented	Accented	Unaccented
AT	F331S3_syn.wav	Neutral	2.202830076	B	Long	Final	Accented	Accented	Accented
AT	M431S3_syn.wav	Final	3.572807789	B	Long	Medial	Unaccented	Accented	Accented
AT	F342S3_syn.wav	Final	3.303501129	B	Long	Final	Accented	Unaccented	Unaccented
AT	N441S3_syn.wav	Neutral	2.16887188	B	Long	Neutral	Unaccented	Unaccented	Accented
AT	F441S3_syn.wav	Neutral	2.036102057	B	Long	Final	Unaccented	Unaccented	Accented
AT	I441S3_syn.wav	Final	2.335561991	B	Long	Initial	Unaccented	Unaccented	Accented
AT	I431S3_syn.wav	Neutral	2.967676163	B	Long	Initial	Unaccented	Accented	Accented
AT	M331S3_syn.wav	Final	2.895733118	B	Long	Medial	Accented	Accented	Accented
AT	N432S3_syn.wav	Final	2.325680017	B	Long	Neutral	Unaccented	Accented	Unaccented
AT	M332S3_syn.wav	Medial	3.135426998	B	Long	Medial	Accented	Accented	Unaccented
AT	N442S3_syn.wav	Final	2.758822918	B	Long	Neutral	Unaccented	Unaccented	Unaccented
AT	I341S3_syn.wav	Medial	1.882912159	B	Long	Initial	Accented	Unaccented	Accented
AT	F341S3_syn.wav	Medial	3.933258057	B	Long	Final	Accented	Unaccented	Accented
AT	M441S3_syn.wav	Neutral	4.791861057	B	Long	Medial	Unaccented	Unaccented	Accented
AT	N332S3_syn.wav	Final	2.727459908	B	Long	Neutral	Accented	Accented	Unaccented
AT	N331S3_syn.wav	Neutral	2.079443932	B	Long	Neutral	Accented	Accented	Accented
AT	N342S3_syn.wav	Neutral	2.143535137	B	Long	Neutral	Accented	Unaccented	Unaccented
AT	M342S3_syn.wav	Neutral	2.119982958	B	Long	Medial	Accented	Unaccented	Unaccented
AT	F431S3_syn.wav	Final	2.767707825	B	Long	Final	Unaccented	Accented	Accented
AT	F432S3_syn.wav	Final	2.287576914	B	Long	Final	Unaccented	Accented	Unaccented
AT	I342S3_syn.wav	Initial	2.018131018	B	Long	Initial	Accented	Unaccented	Unaccented
AT	I332S3_syn.wav	Final	2.215734005	B	Long	Initial	Accented	Accented	Unaccented
AT	F442S3_syn.wav	Neutral	2.439296007	B	Long	Final	Unaccented	Unaccented	Unaccented
AT	I432S3_syn.wav	Neutral	3.087944031	B	Long	Initial	Unaccented	Accented	Unaccented
AT	M341S3_syn.wav	Final	1.999533176	B	Long	Medial	Accented	Unaccented	Accented
AT	I442S3_syn.wav	Final	2.522101164	B	Long	Initial	Unaccented	Unaccented	Unaccented
AT	N431S3_syn.wav	Final	1.99050498	B	Long	Neutral	Unaccented	Accented	Accented
AT	M432S3_syn.wav	Final	2.560750961	B	Long	Medial	Unaccented	Accented	Unaccented
AT	I331S3_syn.wav	Final	1.758579969	B	Long	Initial	Accented	Accented	Accented
AT	N341S3_syn.wav	Medial	1.858951092	B	Long	Neutral	Accented	Unaccented	Accented
AT	M341S3_syn.wav	Medial	3.559519053	B	Long	Medial	Accented	Unaccented	Accented
AT	F341S3_syn.wav	Final	4.431773186	B	Long	Final	Accented	Unaccented	Accented
AT	M431S3_syn.wav	Final	2.152247906	B	Long	Medial	Unaccented	Accented	Accented
AT	I441S3_syn.wav	Neutral	2.127346039	B	Long	Initial	Unaccented	Unaccented	Accented
AT	N432S3_syn.wav	Final	1.894243002	B	Long	Neutral	Unaccented	Accented	Unaccented
AT	F442S3_syn.wav	Neutral	2.08781004	B	Long	Final	Unaccented	Unaccented	Unaccented
AT	I431S3_syn.wav	Neutral	2.519512892	B	Long	Initial	Unaccented	Accented	Accented
AT	M442S3_syn.wav	Medial	2.199709177	B	Long	Medial	Unaccented	Unaccented	Unaccented
AT	N332S3_syn.wav	Medial	3.375948906	B	Long	Neutral	Accented	Accented	Unaccented
AT	M332S3_syn.wav	Final	2.503973007	B	Long	Medial	Accented	Accented	Unaccented
AT	N342S3_syn.wav	Final	2.386999846	B	Long	Neutral	Accented	Unaccented	Unaccented
AT	I342S3_syn.wav	Final	3.348407984	B	Long	Initial	Accented	Unaccented	Unaccented
AT	F331S3_syn.wav	Final	1.78589201	B	Long	Final	Accented	Accented	Accented
AT	F432S3_syn.wav	Final	2.511852026	B	Long	Final	Unaccented	Accented	Unaccented
AT	N341S3_syn.wav	Initial	2.511685133	B	Long	Neutral	Accented	Unaccented	Accented
AT	M441S3_syn.wav	Final	2.400660992	B	Long	Medial	Unaccented	Unaccented	Accented
AT	F332S3_syn.wav	Neutral	2.454670906	B	Long	Final	Accented	Accented	Unaccented
AT	I341S3_syn.wav	Final	2.167579889	B	Long	Initial	Accented	Unaccented	Accented
AT	I432S3_syn.wav	Final	2.127913952	B	Long	Initial	Unaccented	Accented	Unaccented
AT	I442S3_syn.wav	Neutral	2.502602816	B	Long	Initial	Unaccented	Unaccented	Unaccented
AT	N442S3_syn.wav	Neutral	2.058854103	B	Long	Neutral	Unaccented	Unaccented	Unaccented
AT	N331S3_syn.wav	Final	2.941391945	B	Long	Neutral	Accented	Accented	Accented
AT	F431S3_syn.wav	Final	2.647643089	B	Long	Final	Unaccented	Accented	Accented
AT	I332S3_syn.wav	Final	2.240730047	B	Long	Initial	Accented	Accented	Unaccented
AT	F342S3_syn.wav	Medial	1.877897024	B	Long	Final	Accented	Unaccented	Unaccented
AT	F441S3_syn.wav	Neutral	3.067664146	B	Long	Final	Unaccented	Unaccented	Accented
AT	M432S3_syn.wav	Final	2.284486055	B	Long	Medial	Unaccented	Accented	Unaccented
AT	N431S3_syn.wav	Final	1.815717936	B	Long	Neutral	Unaccented	Accented	Accented
AT	N441S3_syn.wav	Neutral	1.65990901	B	Long	Neutral	Unaccented	Unaccented	Accented
AT	M342S3_syn.wav	Neutral	2.16690588	B	Long	Medial	Accented	Unaccented	Unaccented
AT	I331S3_syn.wav	Neutral	2.085196018	B	Long	Initial	Accented	Accented	Accented
AT	M331S3_syn.wav	Final	1.935819149	B	Long	Medial	Accented	Accented	Accented
AT	N331S3_syn.wav	Final	2.087517023	B	Long	Neutral	Accented	Accented	Accented
AT	N342S3_syn.wav	Final	1.840208054	B	Long	Neutral	Accented	Unaccented	Unaccented
AT	I431S3_syn.wav	Neutral	1.991714954	B	Long	Initial	Unaccented	Accented	Accented
AT	F332S3_syn.wav	Final	2.334029198	B	Long	Final	Accented	Accented	Unaccented
AT	M442S3_syn.wav	Neutral	2.175849915	B	Long	Medial	Unaccented	Unaccented	Unaccented
AT	I332S3_syn.wav	Final	2.095574856	B	Long	Initial	Accented	Accented	Unaccented
AT	M432S3_syn.wav	Final	2.447781801	B	Long	Medial	Unaccented	Accented	Unaccented
AT	N441S3_syn.wav	Final	2.919708967	B	Long	Neutral	Unaccented	Unaccented	Accented
AT	I442S3_syn.wav	Neutral	2.60982585	B	Long	Initial	Unaccented	Unaccented	Unaccented
AT	M341S3_syn.wav	Final	3.743780851	B	Long	Medial	Accented	Unaccented	Accented
AT	M431S3_syn.wav	Final	2.244667053	B	Long	Medial	Unaccented	Accented	Accented
AT	I341S3_syn.wav	Medial	2.034414053	B	Long	Initial	Accented	Unaccented	Accented
AT	F341S3_syn.wav	Final	2.815425158	B	Long	Final	Accented	Unaccented	Accented
AT	N432S3_syn.wav	Final	1.993026018	B	Long	Neutral	Unaccented	Accented	Unaccented
AT	F431S3_syn.wav	Medial	4.31052804	B	Long	Final	Unaccented	Accented	Accented
AT	F342S3_syn.wav	Neutral	4.603173018	B	Long	Final	Accented	Unaccented	Unaccented
AT	N442S3_syn.wav	Neutral	1.839397907	B	Long	Neutral	Unaccented	Unaccented	Unaccented
AT	N332S3_syn.wav	Neutral	1.814213991	B	Long	Neutral	Accented	Accented	Unaccented
AT	M342S3_syn.wav	Final	2.663403034	B	Long	Medial	Accented	Unaccented	Unaccented
AT	I342S3_syn.wav	Final	2.423783064	B	Long	Initial	Accented	Unaccented	Unaccented
AT	F432S3_syn.wav	Final	4.375876904	B	Long	Final	Unaccented	Accented	Unaccented
AT	F442S3_syn.wav	Final	2.407526016	B	Long	Final	Unaccented	Unaccented	Unaccented
AT	M332S3_syn.wav	Final	2.11153698	B	Long	Medial	Accented	Accented	Unaccented
AT	N341S3_syn.wav	Final	2.503808022	B	Long	Neutral	Accented	Unaccented	Accented
AT	M331S3_syn.wav	Final	4.12557888	B	Long	Medial	Accented	Accented	Accented
AT	N431S3_syn.wav	Final	2.695621014	B	Long	Neutral	Unaccented	Accented	Accented
AT	I432S3_syn.wav	Neutral	1.943634987	B	Long	Initial	Unaccented	Accented	Unaccented
AT	M441S3_syn.wav	Neutral	2.143839121	B	Long	Medial	Unaccented	Unaccented	Accented
AT	I331S3_syn.wav	Final	2.311618805	B	Long	Initial	Accented	Accented	Accented
AT	F441S3_syn.wav	Final	2.280528784	B	Long	Final	Unaccented	Unaccented	Accented
AT	I441S3_syn.wav	Final	1.886891127	B	Long	Initial	Unaccented	Unaccented	Accented
AT	F331S3_syn.wav	Final	2.095567942	B	Long	Final	Accented	Accented	Accented
RO	N332S3_syn.wav	Initial	2.439730303	B	Long	Neutral	Accented	Accented	Unaccented
RO	F442S3_syn.wav	Initial	2.560214052	B	Long	Final	Unaccented	Unaccented	Unaccented
RO	N341S3_syn.wav	Final	5.670964583	B	Long	Neutral	Accented	Unaccented	Accented
RO	I342S3_syn.wav	Initial	1.927952066	B	Long	Initial	Accented	Unaccented	Unaccented
RO	F332S3_syn.wav	Medial	3.063646331	B	Long	Final	Accented	Accented	Unaccented
RO	I332S3_syn.wav	Initial	1.47327897	B	Long	Initial	Accented	Accented	Unaccented
RO	I441S3_syn.wav	Medial	4.52612364	B	Long	Initial	Unaccented	Unaccented	Accented
RO	M342S3_syn.wav	Initial	1.731121416	B	Long	Medial	Accented	Unaccented	Unaccented
RO	M432S3_syn.wav	Initial	1.803587908	B	Long	Medial	Unaccented	Accented	Unaccented
RO	F342S3_syn.wav	Initial	2.272873781	B	Long	Final	Accented	Unaccented	Unaccented
RO	N431S3_syn.wav	Initial	4.708495498	B	Long	Neutral	Unaccented	Accented	Accented
RO	I432S3_syn.wav	Medial	18.43936809	B	Long	Initial	Unaccented	Accented	Unaccented
RO	M442S3_syn.wav	Medial	2.871632246	B	Long	Medial	Unaccented	Unaccented	Unaccented
RO	N442S3_syn.wav	Neutral	3.935476657	B	Long	Neutral	Unaccented	Unaccented	Unaccented
RO	M332S3_syn.wav	Medial	1.929622448	B	Long	Medial	Accented	Accented	Unaccented
RO	I331S3_syn.wav	Initial	1.65285041	B	Long	Initial	Accented	Accented	Accented
RO	N432S3_syn.wav	Initial	3.463552751	B	Long	Neutral	Unaccented	Accented	Unaccented
RO	I341S3_syn.wav	Initial	1.640540402	B	Long	Initial	Accented	Unaccented	Accented
RO	F331S3_syn.wav	Medial	1.545351051	B	Long	Final	Accented	Accented	Accented
RO	N331S3_syn.wav	Initial	2.4075395	B	Long	Neutral	Accented	Accented	Accented
RO	I442S3_syn.wav	Neutral	3.063579838	B	Long	Initial	Unaccented	Unaccented	Unaccented
RO	F431S3_syn.wav	Final	2.137285905	B	Long	Final	Unaccented	Accented	Accented
RO	F432S3_syn.wav	Neutral	3.837838954	B	Long	Final	Unaccented	Accented	Unaccented
RO	M431S3_syn.wav	Medial	2.177015298	B	Long	Medial	Unaccented	Accented	Accented
RO	M331S3_syn.wav	Initial	2.702280825	B	Long	Medial	Accented	Accented	Accented
RO	I431S3_syn.wav	Medial	1.793311195	B	Long	Initial	Unaccented	Accented	Accented
RO	N342S3_syn.wav	Neutral	2.955462442	B	Long	Neutral	Accented	Unaccented	Unaccented
RO	M441S3_syn.wav	Neutral	4.367591378	B	Long	Medial	Unaccented	Unaccented	Accented
RO	M341S3_syn.wav	Neutral	5.839610825	B	Long	Medial	Accented	Unaccented	Accented
RO	F341S3_syn.wav	Neutral	3.159597205	B	Long	Final	Accented	Unaccented	Accented
RO	N441S3_syn.wav	Neutral	2.679550967	B	Long	Neutral	Unaccented	Unaccented	Accented
RO	F441S3_syn.wav	Medial	2.422772063	B	Long	Final	Unaccented	Unaccented	Accented
RO	F331S3_syn.wav	Initial	3.663640522	B	Long	Final	Accented	Accented	Accented
RO	F442S3_syn.wav	Neutral	4.591449802	B	Long	Final	Unaccented	Unaccented	Unaccented
RO	F332S3_syn.wav	Neutral	4.367554282	B	Long	Final	Accented	Accented	Unaccented
RO	M341S3_syn.wav	Medial	4.743606407	B	Long	Medial	Accented	Unaccented	Accented
RO	I432S3_syn.wav	Initial	2.279866775	B	Long	Initial	Unaccented	Accented	Unaccented
RO	M332S3_syn.wav	Initial	2.192815505	B	Long	Medial	Accented	Accented	Unaccented
RO	M331S3_syn.wav	Medial	1.982818133	B	Long	Medial	Accented	Accented	Accented
RO	I431S3_syn.wav	Initial	4.902888994	B	Long	Initial	Unaccented	Accented	Accented
RO	F342S3_syn.wav	Neutral	6.207603263	B	Long	Final	Accented	Unaccented	Unaccented
RO	I441S3_syn.wav	Medial	4.21557161	B	Long	Initial	Unaccented	Unaccented	Accented
RO	M441S3_syn.wav	Medial	2.967641563	B	Long	Medial	Unaccented	Unaccented	Accented
RO	N332S3_syn.wav	Initial	2.191954941	B	Long	Neutral	Accented	Accented	Unaccented
RO	I341S3_syn.wav	Initial	1.546400246	B	Long	Initial	Accented	Unaccented	Accented
RO	N432S3_syn.wav	Initial	1.972766097	B	Long	Neutral	Unaccented	Accented	Unaccented
RO	N431S3_syn.wav	Medial	5.143660862	B	Long	Neutral	Unaccented	Accented	Accented
RO	M432S3_syn.wav	Initial	3.143494629	B	Long	Medial	Unaccented	Accented	Unaccented
RO	F432S3_syn.wav	Initial	3.079647068	B	Long	Final	Unaccented	Accented	Unaccented
RO	M431S3_syn.wav	Initial	1.67644538	B	Long	Medial	Unaccented	Accented	Accented
RO	I342S3_syn.wav	Initial	2.432766356	B	Long	Initial	Accented	Unaccented	Unaccented
RO	N441S3_syn.wav	Initial	2.172774776	B	Long	Neutral	Unaccented	Unaccented	Accented
RO	F341S3_syn.wav	Initial	2.927609101	B	Long	Final	Accented	Unaccented	Accented
RO	I332S3_syn.wav	Initial	1.916206551	B	Long	Initial	Accented	Accented	Unaccented
RO	N341S3_syn.wav	Medial	2.395007264	B	Long	Neutral	Accented	Unaccented	Accented
RO	I442S3_syn.wav	Neutral	2.575667794	B	Long	Initial	Unaccented	Unaccented	Unaccented
RO	I331S3_syn.wav	Initial	1.864926222	B	Long	Initial	Accented	Accented	Accented
RO	M442S3_syn.wav	Medial	2.425440894	B	Long	Medial	Unaccented	Unaccented	Unaccented
RO	N342S3_syn.wav	Medial	3.110637142	B	Long	Neutral	Accented	Unaccented	Unaccented
RO	F431S3_syn.wav	Medial	3.423433147	B	Long	Final	Unaccented	Accented	Accented
RO	F441S3_syn.wav	Initial	2.639649391	B	Long	Final	Unaccented	Unaccented	Accented
RO	N331S3_syn.wav	Medial	2.399326528	B	Long	Neutral	Accented	Accented	Accented
RO	M342S3_syn.wav	Initial	4.535577937	B	Long	Medial	Accented	Unaccented	Unaccented
RO	N442S3_syn.wav	Medial	3.023510979	B	Long	Neutral	Unaccented	Unaccented	Unaccented
RO	I432S3_syn.wav	Initial	3.318915837	B	Long	Initial	Unaccented	Accented	Unaccented
RO	I441S3_syn.wav	Medial	2.467667986	B	Long	Initial	Unaccented	Unaccented	Accented
RO	N331S3_syn.wav	Medial	2.100370928	B	Long	Neutral	Accented	Accented	Accented
RO	I332S3_syn.wav	Initial	1.942796519	B	Long	Initial	Accented	Accented	Unaccented
RO	N432S3_syn.wav	Medial	4.387628608	B	Long	Neutral	Unaccented	Accented	Unaccented
RO	F342S3_syn.wav	Initial	3.375631818	B	Long	Final	Accented	Unaccented	Unaccented
RO	F341S3_syn.wav	Medial	2.102799683	B	Long	Final	Accented	Unaccented	Accented
RO	I341S3_syn.wav	Initial	1.81278953	B	Long	Initial	Accented	Unaccented	Accented
RO	M331S3_syn.wav	Medial	1.942839215	B	Long	Medial	Accented	Accented	Accented
RO	I431S3_syn.wav	Medial	2.886482998	B	Long	Initial	Unaccented	Accented	Accented
RO	I442S3_syn.wav	Initial	3.229977907	B	Long	Initial	Unaccented	Unaccented	Unaccented
RO	N332S3_syn.wav	Initial	2.775620829	B	Long	Neutral	Accented	Accented	Unaccented
RO	N431S3_syn.wav	Medial	4.511620753	B	Long	Neutral	Unaccented	Accented	Accented
RO	M442S3_syn.wav	Medial	3.375572324	B	Long	Medial	Unaccented	Unaccented	Unaccented
RO	N341S3_syn.wav	Initial	1.928870723	B	Long	Neutral	Accented	Unaccented	Accented
RO	N441S3_syn.wav	Initial	1.902806752	B	Long	Neutral	Unaccented	Unaccented	Accented
RO	F331S3_syn.wav	Medial	2.751608	B	Long	Final	Accented	Accented	Accented
RO	F441S3_syn.wav	Medial	2.168760331	B	Long	Final	Unaccented	Unaccented	Accented
RO	M332S3_syn.wav	Initial	2.22280608	B	Long	Medial	Accented	Accented	Unaccented
RO	M341S3_syn.wav	Medial	2.574043258	B	Long	Medial	Accented	Unaccented	Accented
RO	F431S3_syn.wav	Medial	1.864214044	B	Long	Final	Unaccented	Accented	Accented
RO	F432S3_syn.wav	Initial	2.87089312	B	Long	Final	Unaccented	Accented	Unaccented
RO	F442S3_syn.wav	Medial	2.8795278	B	Long	Final	Unaccented	Unaccented	Unaccented
RO	M432S3_syn.wav	Medial	2.280253836	B	Long	Medial	Unaccented	Accented	Unaccented
RO	M441S3_syn.wav	Medial	1.82281007	B	Long	Medial	Unaccented	Unaccented	Accented
RO	N442S3_syn.wav	Medial	2.694572152	B	Long	Neutral	Unaccented	Unaccented	Unaccented
RO	N342S3_syn.wav	Initial	1.427044433	B	Long	Neutral	Accented	Unaccented	Unaccented
RO	M342S3_syn.wav	Medial	1.895801158	B	Long	Medial	Accented	Unaccented	Unaccented
RO	M431S3_syn.wav	Medial	1.912869287	B	Long	Medial	Unaccented	Accented	Accented
RO	I331S3_syn.wav	Medial	2.397874874	B	Long	Initial	Accented	Accented	Accented
RO	F332S3_syn.wav	Initial	2.427520735	B	Long	Final	Accented	Accented	Unaccented
RO	I342S3_syn.wav	Medial	3.09558341	B	Long	Initial	Accented	Unaccented	Unaccented
YS	N112S3_syn.wav	Initial	2.263545471	A	Short	Neutral	Accented	Accented	Unaccented
YS	I211S3_syn.wav	Neutral	2.255752457	A	Short	Initial	Unaccented	Accented	Accented
YS	M221S3_syn.wav	Medial	2.183020692	A	Short	Medial	Unaccented	Unaccented	Accented
YS	I221S3_syn.wav	Neutral	2.639734083	A	Short	Initial	Unaccented	Unaccented	Accented
YS	I212S3_syn.wav	Neutral	2.943741074	A	Short	Initial	Unaccented	Accented	Unaccented
YS	F211S3_syn.wav	Neutral	3.27168775	A	Short	Final	Unaccented	Accented	Accented
YS	N121S3_syn.wav	Initial	2.575669194	A	Short	Neutral	Accented	Unaccented	Accented
YS	M122S3_syn.wav	Neutral	3.527697432	A	Short	Medial	Accented	Unaccented	Unaccented
YS	F122S3_syn.wav	Neutral	2.255932339	A	Short	Final	Accented	Unaccented	Unaccented
YS	I111S3_syn.wav	Initial	2.775773413	A	Short	Initial	Accented	Accented	Accented
YS	I112S3_syn.wav	Initial	2.735677607	A	Short	Initial	Accented	Accented	Unaccented
YS	F121S3_syn.wav	Final	3.27179344	A	Short	Final	Accented	Unaccented	Accented
YS	F222S3_syn.wav	Neutral	2.367662071	A	Short	Final	Unaccented	Unaccented	Unaccented
YS	M211S3_syn.wav	Medial	2.186284813	A	Short	Medial	Unaccented	Accented	Accented
YS	I222S3_syn.wav	Neutral	3.980986418	A	Short	Initial	Unaccented	Unaccented	Unaccented
YS	F212S3_syn.wav	Medial	3.759656839	A	Short	Final	Unaccented	Accented	Unaccented
YS	M112S3_syn.wav	Initial	9.296869811	A	Short	Medial	Accented	Accented	Unaccented
YS	F112S3_syn.wav	Neutral	3.975658905	A	Short	Final	Accented	Accented	Unaccented
YS	N221S3_syn.wav	Neutral	3.327675454	A	Short	Neutral	Unaccented	Unaccented	Accented
YS	M121S3_syn.wav	Neutral	2.647734976	A	Short	Medial	Accented	Unaccented	Accented
YS	I121S3_syn.wav	Neutral	2.583697384	A	Short	Initial	Accented	Unaccented	Accented
YS	M111S3_syn.wav	Medial	1.840389497	A	Short	Medial	Accented	Accented	Accented
YS	I122S3_syn.wav	Initial	2.215675549	A	Short	Initial	Accented	Unaccented	Unaccented
YS	N122S3_syn.wav	Neutral	1.784314302	A	Short	Neutral	Accented	Unaccented	Unaccented
YS	F111S3_syn.wav	Neutral	4.943570991	A	Short	Final	Accented	Accented	Accented
YS	F221S3_syn.wav	Neutral	3.893566284	A	Short	Final	Unaccented	Unaccented	Accented
YS	M212S3_syn.wav	Medial	2.300577687	A	Short	Medial	Unaccented	Accented	Unaccented
YS	M222S3_syn.wav	Neutral	4.711643431	A	Short	Medial	Unaccented	Unaccented	Unaccented
YS	N212S3_syn.wav	Neutral	2.599628128	A	Short	Neutral	Unaccented	Accented	Unaccented
YS	N222S3_syn.wav	Neutral	4.855486274	A	Short	Neutral	Unaccented	Unaccented	Unaccented
YS	N111S3_syn.wav	Neutral	1.675871438	A	Short	Neutral	Accented	Accented	Accented
YS	N211S3_syn.wav	Neutral	1.939875714	A	Short	Neutral	Unaccented	Accented	Accented
YS	N221S3_syn.wav	Neutral	3.343709437	A	Short	Neutral	Unaccented	Unaccented	Accented
YS	N121S3_syn.wav	Neutral	1.772654528	A	Short	Neutral	Accented	Unaccented	Accented
YS	M121S3_syn.wav	Neutral	1.74288968	A	Short	Medial	Accented	Unaccented	Accented
YS	F212S3_syn.wav	Medial	4.832191923	A	Short	Final	Unaccented	Accented	Unaccented
YS	M222S3_syn.wav	Neutral	2.215821834	A	Short	Medial	Unaccented	Unaccented	Unaccented
YS	N212S3_syn.wav	Neutral	1.832842508	A	Short	Neutral	Unaccented	Accented	Unaccented
YS	N122S3_syn.wav	Neutral	1.932777379	A	Short	Neutral	Accented	Unaccented	Unaccented
YS	I122S3_syn.wav	Neutral	2.115029899	A	Short	Initial	Accented	Unaccented	Unaccented
YS	I222S3_syn.wav	Neutral	1.968149712	A	Short	Initial	Unaccented	Unaccented	Unaccented
YS	M112S3_syn.wav	Neutral	2.367145173	A	Short	Medial	Accented	Accented	Unaccented
YS	I221S3_syn.wav	Neutral	3.72761232	A	Short	Initial	Unaccented	Unaccented	Accented
YS	M111S3_syn.wav	Medial	2.991580549	A	Short	Medial	Accented	Accented	Accented
YS	F211S3_syn.wav	Neutral	3.407719731	A	Short	Final	Unaccented	Accented	Accented
YS	I111S3_syn.wav	Initial	4.053891415	A	Short	Initial	Accented	Accented	Accented
YS	I211S3_syn.wav	Neutral	2.431625471	A	Short	Initial	Unaccented	Accented	Accented
YS	M221S3_syn.wav	Neutral	1.772816911	A	Short	Medial	Unaccented	Unaccented	Accented
YS	F222S3_syn.wav	Neutral	2.252777407	A	Short	Final	Unaccented	Unaccented	Unaccented
YS	I112S3_syn.wav	Initial	4.677781546	A	Short	Initial	Accented	Accented	Unaccented
YS	M211S3_syn.wav	Medial	2.48755578	A	Short	Medial	Unaccented	Accented	Accented
YS	N211S3_syn.wav	Neutral	2.119615837	A	Short	Neutral	Unaccented	Accented	Accented
YS	F111S3_syn.wav	Neutral	2.511777187	A	Short	Final	Accented	Accented	Accented
YS	I121S3_syn.wav	Initial	2.119653983	A	Short	Initial	Accented	Unaccented	Accented
YS	F221S3_syn.wav	Neutral	4.71155279	A	Short	Final	Unaccented	Unaccented	Accented
YS	F121S3_syn.wav	Initial	5.490995233	A	Short	Final	Accented	Unaccented	Accented
YS	I212S3_syn.wav	Neutral	2.759623942	A	Short	Initial	Unaccented	Accented	Unaccented
YS	F122S3_syn.wav	Neutral	2.005933652	A	Short	Final	Accented	Unaccented	Unaccented
YS	N112S3_syn.wav	Medial	4.311722313	A	Short	Neutral	Accented	Accented	Unaccented
YS	M212S3_syn.wav	Initial	5.039576809	A	Short	Medial	Unaccented	Accented	Unaccented
YS	N222S3_syn.wav	Initial	2.543705867	A	Short	Neutral	Unaccented	Unaccented	Unaccented
YS	N111S3_syn.wav	Medial	2.183702424	A	Short	Neutral	Accented	Accented	Accented
YS	M122S3_syn.wav	Neutral	2.759618342	A	Short	Medial	Accented	Unaccented	Unaccented
YS	F112S3_syn.wav	Neutral	2.128017089	A	Short	Final	Accented	Accented	Unaccented
YS	I111S3_syn.wav	Initial	2.375658065	A	Short	Initial	Accented	Accented	Accented
YS	N122S3_syn.wav	Neutral	5.594034292	A	Short	Neutral	Accented	Unaccented	Unaccented
YS	M112S3_syn.wav	Medial	1.938358966	A	Short	Medial	Accented	Accented	Unaccented
YS	M122S3_syn.wav	Medial	5.83688565	A	Short	Medial	Accented	Unaccented	Unaccented
YS	M222S3_syn.wav	Initial	4.591647532	A	Short	Medial	Unaccented	Unaccented	Unaccented
YS	I211S3_syn.wav	Neutral	2.503735348	A	Short	Initial	Unaccented	Accented	Accented
YS	N211S3_syn.wav	Neutral	1.668453586	A	Short	Neutral	Unaccented	Accented	Accented
YS	N112S3_syn.wav	Neutral	4.418891305	A	Short	Neutral	Accented	Accented	Unaccented
YS	N111S3_syn.wav	Neutral	1.490602223	A	Short	Neutral	Accented	Accented	Accented
YS	I122S3_syn.wav	Initial	2.479797412	A	Short	Initial	Accented	Unaccented	Unaccented
YS	M111S3_syn.wav	Medial	2.511586806	A	Short	Medial	Accented	Accented	Accented
YS	M221S3_syn.wav	Neutral	1.622890981	A	Short	Medial	Unaccented	Unaccented	Accented
YS	N222S3_syn.wav	Neutral	2.032812691	A	Short	Neutral	Unaccented	Unaccented	Unaccented
YS	F222S3_syn.wav	Neutral	1.836920647	A	Short	Final	Unaccented	Unaccented	Unaccented
YS	I222S3_syn.wav	Initial	3.610353496	A	Short	Initial	Unaccented	Unaccented	Unaccented
YS	F121S3_syn.wav	Final	3.495638915	A	Short	Final	Accented	Unaccented	Accented
YS	M212S3_syn.wav	Medial	3.343526055	A	Short	Medial	Unaccented	Accented	Unaccented
YS	I221S3_syn.wav	Initial	3.335708894	A	Short	Initial	Unaccented	Unaccented	Accented
YS	F221S3_syn.wav	Neutral	4.039727294	A	Short	Final	Unaccented	Unaccented	Accented
YS	M121S3_syn.wav	Neutral	1.899344901	A	Short	Medial	Accented	Unaccented	Accented
YS	F122S3_syn.wav	Neutral	2.828017544	A	Short	Final	Accented	Unaccented	Unaccented
YS	F111S3_syn.wav	Neutral	4.16767614	A	Short	Final	Accented	Accented	Accented
YS	F112S3_syn.wav	Neutral	3.518711038	A	Short	Final	Accented	Accented	Unaccented
YS	I121S3_syn.wav	Initial	2.359693375	A	Short	Initial	Accented	Unaccented	Accented
YS	I112S3_syn.wav	Neutral	2.252843201	A	Short	Initial	Accented	Accented	Unaccented
YS	N212S3_syn.wav	Neutral	2.222828828	A	Short	Neutral	Unaccented	Accented	Unaccented
YS	F212S3_syn.wav	Medial	3.887502095	A	Short	Final	Unaccented	Accented	Unaccented
YS	F211S3_syn.wav	Final	2.487682117	A	Short	Final	Unaccented	Accented	Accented
YS	N121S3_syn.wav	Neutral	2.815749182	A	Short	Neutral	Accented	Unaccented	Accented
YS	I212S3_syn.wav	Neutral	4.023657264	A	Short	Initial	Unaccented	Accented	Unaccented
YS	M211S3_syn.wav	Neutral	2.178710177	A	Short	Medial	Unaccented	Accented	Accented
YS	N221S3_syn.wav	Neutral	1.969927183	A	Short	Neutral	Unaccented	Unaccented	Accented
HF	N112S3_syn.wav	Neutral	8.703439064	A	Short	Neutral	Accented	Accented	Unaccented
HF	M222S3_syn.wav	Medial	5.711686224	A	Short	Medial	Unaccented	Unaccented	Unaccented
HF	I212S3_syn.wav	Medial	1.617025512	A	Short	Initial	Unaccented	Accented	Unaccented
HF	F121S3_syn.wav	Final	2.42263475	A	Short	Final	Accented	Unaccented	Accented
HF	I111S3_syn.wav	Initial	2.12899879	A	Short	Initial	Accented	Accented	Accented
HF	F221S3_syn.wav	Final	8.467519228	A	Short	Final	Unaccented	Unaccented	Accented
HF	N221S3_syn.wav	Neutral	2.45572944	A	Short	Neutral	Unaccented	Unaccented	Accented
HF	F122S3_syn.wav	Initial	3.71177206	A	Short	Final	Accented	Unaccented	Unaccented
HF	I112S3_syn.wav	Initial	2.388561334	A	Short	Initial	Accented	Accented	Unaccented
HF	I121S3_syn.wav	Initial	4.911325772	A	Short	Initial	Accented	Unaccented	Accented
HF	F211S3_syn.wav	Final	3.191687841	A	Short	Final	Unaccented	Accented	Accented
HF	M211S3_syn.wav	Medial	1.965681515	A	Short	Medial	Unaccented	Accented	Accented
HF	N122S3_syn.wav	Neutral	12.00754212	A	Short	Neutral	Accented	Unaccented	Unaccented
HF	F112S3_syn.wav	Medial	3.815692867	A	Short	Final	Accented	Accented	Unaccented
HF	M121S3_syn.wav	Final	9.351580047	A	Short	Medial	Accented	Unaccented	Accented
HF	F111S3_syn.wav	Final	2.263723755	A	Short	Final	Accented	Accented	Accented
HF	N121S3_syn.wav	Medial	3.231729702	A	Short	Neutral	Accented	Unaccented	Accented
HF	M221S3_syn.wav	Medial	3.743700181	A	Short	Medial	Unaccented	Unaccented	Accented
HF	N211S3_syn.wav	Medial	3.695778143	A	Short	Neutral	Unaccented	Accented	Accented
HF	I222S3_syn.wav	Medial	5.471663645	A	Short	Initial	Unaccented	Unaccented	Unaccented
HF	N212S3_syn.wav	Medial	2.607701662	A	Short	Neutral	Unaccented	Accented	Unaccented
HF	N111S3_syn.wav	Final	3.367736307	A	Short	Neutral	Accented	Accented	Accented
HF	N222S3_syn.wav	Neutral	2.535761847	A	Short	Neutral	Unaccented	Unaccented	Unaccented
HF	I211S3_syn.wav	Initial	3.463681459	A	Short	Initial	Unaccented	Accented	Accented
HF	M122S3_syn.wav	Neutral	4.159748835	A	Short	Medial	Accented	Unaccented	Unaccented
HF	M112S3_syn.wav	Medial	2.128227504	A	Short	Medial	Accented	Accented	Unaccented
HF	M212S3_syn.wav	Medial	1.657495623	A	Short	Medial	Unaccented	Accented	Unaccented
HF	I221S3_syn.wav	Neutral	2.853967301	A	Short	Initial	Unaccented	Unaccented	Accented
HF	F222S3_syn.wav	Neutral	1.942335814	A	Short	Final	Unaccented	Unaccented	Unaccented
HF	I122S3_syn.wav	Initial	1.83868869	A	Short	Initial	Accented	Unaccented	Unaccented
HF	M111S3_syn.wav	Medial	3.658233009	A	Short	Medial	Accented	Accented	Accented
HF	F212S3_syn.wav	Neutral	2.9677248	A	Short	Final	Unaccented	Accented	Unaccented
HF	F112S3_syn.wav	Neutral	4.32811119	A	Short	Final	Accented	Accented	Unaccented
HF	N112S3_syn.wav	Neutral	2.191408872	A	Short	Neutral	Accented	Accented	Unaccented
HF	F221S3_syn.wav	Medial	3.447693762	A	Short	Final	Unaccented	Unaccented	Accented
HF	F212S3_syn.wav	Medial	1.670266	A	Short	Final	Unaccented	Accented	Unaccented
HF	I111S3_syn.wav	Initial	2.095747665	A	Short	Initial	Accented	Accented	Accented
HF	N111S3_syn.wav	Neutral	2.343797836	A	Short	Neutral	Accented	Accented	Accented
HF	M222S3_syn.wav	Neutral	8.127623849	A	Short	Medial	Unaccented	Unaccented	Unaccented
HF	N212S3_syn.wav	Medial	3.098646518	A	Short	Neutral	Unaccented	Accented	Unaccented
HF	F222S3_syn.wav	Neutral	1.859075825	A	Short	Final	Unaccented	Unaccented	Unaccented
HF	M212S3_syn.wav	Medial	2.093340818	A	Short	Medial	Unaccented	Accented	Unaccented
HF	M111S3_syn.wav	Medial	2.58287559	A	Short	Medial	Accented	Accented	Accented
HF	M121S3_syn.wav	Neutral	2.54373688	A	Short	Medial	Accented	Unaccented	Accented
HF	N222S3_syn.wav	Neutral	2.131558961	A	Short	Neutral	Unaccented	Unaccented	Unaccented
HF	F111S3_syn.wav	Medial	4.387859091	A	Short	Final	Accented	Accented	Accented
HF	M221S3_syn.wav	Neutral	2.503752243	A	Short	Medial	Unaccented	Unaccented	Accented
HF	I222S3_syn.wav	Initial	3.375704498	A	Short	Initial	Unaccented	Unaccented	Unaccented
HF	I112S3_syn.wav	Medial	2.967698676	A	Short	Initial	Accented	Accented	Unaccented
HF	F211S3_syn.wav	Neutral	2.391731381	A	Short	Final	Unaccented	Accented	Accented
HF	F122S3_syn.wav	Neutral	2.082179256	A	Short	Final	Accented	Unaccented	Unaccented
HF	I211S3_syn.wav	Medial	3.559711825	A	Short	Initial	Unaccented	Accented	Accented
HF	N122S3_syn.wav	Neutral	6.223009818	A	Short	Neutral	Accented	Unaccented	Unaccented
HF	I121S3_syn.wav	Neutral	2.815718058	A	Short	Initial	Accented	Unaccented	Accented
HF	M211S3_syn.wav	Medial	2.07492637	A	Short	Medial	Unaccented	Accented	Accented
HF	I122S3_syn.wav	Initial	2.247722996	A	Short	Initial	Accented	Unaccented	Unaccented
HF	N221S3_syn.wav	Neutral	2.511762108	A	Short	Neutral	Unaccented	Unaccented	Accented
HF	F121S3_syn.wav	Final	2.583846228	A	Short	Final	Accented	Unaccented	Accented
HF	N211S3_syn.wav	Neutral	2.953049533	A	Short	Neutral	Unaccented	Accented	Accented
HF	I212S3_syn.wav	Neutral	3.047746633	A	Short	Initial	Unaccented	Accented	Unaccented
HF	N121S3_syn.wav	Initial	1.686977399	A	Short	Neutral	Accented	Unaccented	Accented
HF	I221S3_syn.wav	Neutral	1.539181006	A	Short	Initial	Unaccented	Unaccented	Accented
HF	M112S3_syn.wav	Medial	2.088518416	A	Short	Medial	Accented	Accented	Unaccented
HF	M122S3_syn.wav	Neutral	6.815640929	A	Short	Medial	Accented	Unaccented	Unaccented
HF	N112S3_syn.wav	Medial	2.048676219	A	Short	Neutral	Accented	Accented	Unaccented
HF	I212S3_syn.wav	Initial	2.023342591	A	Short	Initial	Unaccented	Accented	Unaccented
HF	N122S3_syn.wav	Neutral	2.408914882	A	Short	Neutral	Accented	Unaccented	Unaccented
HF	I112S3_syn.wav	Initial	2.409635474	A	Short	Initial	Accented	Accented	Unaccented
HF	I121S3_syn.wav	Initial	1.672831459	A	Short	Initial	Accented	Unaccented	Accented
HF	F122S3_syn.wav	Initial	1.75912372	A	Short	Final	Accented	Unaccented	Unaccented
HF	M212S3_syn.wav	Neutral	2.189235898	A	Short	Medial	Unaccented	Accented	Unaccented
HF	M221S3_syn.wav	Neutral	2.479134854	A	Short	Medial	Unaccented	Unaccented	Accented
HF	I221S3_syn.wav	Initial	3.599756796	A	Short	Initial	Unaccented	Unaccented	Accented
HF	I222S3_syn.wav	Initial	2.439642534	A	Short	Initial	Unaccented	Unaccented	Unaccented
HF	M111S3_syn.wav	Initial	2.575750526	A	Short	Medial	Accented	Accented	Accented
HF	F112S3_syn.wav	Initial	2.71172852	A	Short	Final	Accented	Accented	Unaccented
HF	M112S3_syn.wav	Medial	2.317480508	A	Short	Medial	Accented	Accented	Unaccented
HF	M222S3_syn.wav	Neutral	2.201828072	A	Short	Medial	Unaccented	Unaccented	Unaccented
HF	F121S3_syn.wav	Final	2.829636345	A	Short	Final	Accented	Unaccented	Accented
HF	M211S3_syn.wav	Medial	1.776508439	A	Short	Medial	Unaccented	Accented	Accented
HF	N221S3_syn.wav	Neutral	4.02442208	A	Short	Neutral	Unaccented	Unaccented	Accented
HF	F221S3_syn.wav	Neutral	1.969004575	A	Short	Final	Unaccented	Unaccented	Accented
HF	M121S3_syn.wav	Neutral	2.910532716	A	Short	Medial	Accented	Unaccented	Accented
HF	N121S3_syn.wav	Initial	2.311725721	A	Short	Neutral	Accented	Unaccented	Accented
HF	F222S3_syn.wav	Neutral	3.407714724	A	Short	Final	Unaccented	Unaccented	Unaccented
HF	N211S3_syn.wav	Medial	2.326346562	A	Short	Neutral	Unaccented	Accented	Accented
HF	F212S3_syn.wav	Neutral	4.167677528	A	Short	Final	Unaccented	Accented	Unaccented
HF	F211S3_syn.wav	Medial	1.607384128	A	Short	Final	Unaccented	Accented	Accented
HF	I211S3_syn.wav	Initial	4.406929132	A	Short	Initial	Unaccented	Accented	Accented
HF	I122S3_syn.wav	Initial	1.961244756	A	Short	Initial	Accented	Unaccented	Unaccented
HF	F111S3_syn.wav	Neutral	2.214242663	A	Short	Final	Accented	Accented	Accented
HF	M122S3_syn.wav	Initial	1.84289624	A	Short	Medial	Accented	Unaccented	Unaccented
HF	N222S3_syn.wav	Neutral	2.455696163	A	Short	Neutral	Unaccented	Unaccented	Unaccented
HF	N212S3_syn.wav	Medial	2.051887007	A	Short	Neutral	Unaccented	Accented	Unaccented
HF	N111S3_syn.wav	Medial	1.857976432	A	Short	Neutral	Accented	Accented	Accented
HF	I111S3_syn.wav	Initial	2.703740425	A	Short	Initial	Accented	Accented	Accented
YF	M431S3_syn.wav	Initial	4.431747429	B	Long	Medial	Unaccented	Accented	Accented
YF	F341S3_syn.wav	Neutral	4.079754992	B	Long	Final	Accented	Unaccented	Accented
YF	I441S3_syn.wav	Neutral	4.055751211	B	Long	Initial	Unaccented	Unaccented	Accented
YF	F342S3_syn.wav	Neutral	5.015756622	B	Long	Final	Accented	Unaccented	Unaccented
YF	I432S3_syn.wav	Neutral	3.431764223	B	Long	Initial	Unaccented	Accented	Unaccented
YF	M342S3_syn.wav	Initial	2.495808622	B	Long	Medial	Accented	Unaccented	Unaccented
YF	F431S3_syn.wav	Neutral	2.703755975	B	Long	Final	Unaccented	Accented	Accented
YF	F332S3_syn.wav	Neutral	3.175758923	B	Long	Final	Accented	Accented	Unaccented
YF	N442S3_syn.wav	Neutral	5.03965373	B	Long	Neutral	Unaccented	Unaccented	Unaccented
YF	N331S3_syn.wav	Initial	4.559720533	B	Long	Neutral	Accented	Accented	Accented
YF	N342S3_syn.wav	Neutral	3.087727848	B	Long	Neutral	Accented	Unaccented	Unaccented
YF	M332S3_syn.wav	Medial	2.583690416	B	Long	Medial	Accented	Accented	Unaccented
YF	M341S3_syn.wav	Medial	2.290507898	B	Long	Medial	Accented	Unaccented	Accented
YF	M441S3_syn.wav	Initial	2.375756124	B	Long	Medial	Unaccented	Unaccented	Accented
YF	N431S3_syn.wav	Neutral	2.855721665	B	Long	Neutral	Unaccented	Accented	Accented
YF	F442S3_syn.wav	Neutral	3.575613685	B	Long	Final	Unaccented	Unaccented	Unaccented
YF	N441S3_syn.wav	Neutral	3.780683956	B	Long	Neutral	Unaccented	Unaccented	Accented
YF	F331S3_syn.wav	Neutral	3.415752579	B	Long	Final	Accented	Accented	Accented
YF	I332S3_syn.wav	Initial	2.287714786	B	Long	Initial	Accented	Accented	Unaccented
YF	F432S3_syn.wav	Neutral	2.839695715	B	Long	Final	Unaccented	Accented	Unaccented
YF	N341S3_syn.wav	Initial	2.783742664	B	Long	Neutral	Accented	Unaccented	Accented
YF	I342S3_syn.wav	Initial	3.943682765	B	Long	Initial	Accented	Unaccented	Unaccented
YF	F441S3_syn.wav	Neutral	3.239705356	B	Long	Final	Unaccented	Unaccented	Accented
YF	N432S3_syn.wav	Medial	2.232771248	B	Long	Neutral	Unaccented	Accented	Unaccented
YF	N332S3_syn.wav	Neutral	2.327772197	B	Long	Neutral	Accented	Accented	Unaccented
YF	I442S3_syn.wav	Neutral	3.039733036	B	Long	Initial	Unaccented	Unaccented	Unaccented
YF	I331S3_syn.wav	Initial	2.583718717	B	Long	Initial	Accented	Accented	Accented
YF	M331S3_syn.wav	Medial	2.025376235	B	Long	Medial	Accented	Accented	Accented
YF	I341S3_syn.wav	Initial	2.774100348	B	Long	Initial	Accented	Unaccented	Accented
YF	I431S3_syn.wav	Neutral	6.927607366	B	Long	Initial	Unaccented	Accented	Accented
YF	M442S3_syn.wav	Neutral	2.552685661	B	Long	Medial	Unaccented	Unaccented	Unaccented
YF	M432S3_syn.wav	Neutral	3.007681758	B	Long	Medial	Unaccented	Accented	Unaccented
YF	N342S3_syn.wav	Neutral	2.999736892	B	Long	Neutral	Accented	Unaccented	Unaccented
YF	I432S3_syn.wav	Neutral	2.815715881	B	Long	Initial	Unaccented	Accented	Unaccented
YF	F432S3_syn.wav	Medial	2.631718195	B	Long	Final	Unaccented	Accented	Unaccented
YF	F342S3_syn.wav	Initial	3.727693202	B	Long	Final	Accented	Unaccented	Unaccented
YF	I331S3_syn.wav	Initial	2.58372898	B	Long	Initial	Accented	Accented	Accented
YF	F442S3_syn.wav	Neutral	3.80722956	B	Long	Final	Unaccented	Unaccented	Unaccented
YF	M342S3_syn.wav	Initial	2.404984123	B	Long	Medial	Accented	Unaccented	Unaccented
YF	M442S3_syn.wav	Neutral	2.759767806	B	Long	Medial	Unaccented	Unaccented	Unaccented
YF	N442S3_syn.wav	Neutral	5.111655123	B	Long	Neutral	Unaccented	Unaccented	Unaccented
YF	I341S3_syn.wav	Initial	2.655726641	B	Long	Initial	Accented	Unaccented	Accented
YF	F341S3_syn.wav	Initial	1.904454486	B	Long	Final	Accented	Unaccented	Accented
YF	M332S3_syn.wav	Neutral	3.647680078	B	Long	Medial	Accented	Accented	Unaccented
YF	I441S3_syn.wav	Initial	2.347382449	B	Long	Initial	Unaccented	Unaccented	Accented
YF	I332S3_syn.wav	Initial	1.793425411	B	Long	Initial	Accented	Accented	Unaccented
YF	M431S3_syn.wav	Neutral	2.639729615	B	Long	Medial	Unaccented	Accented	Accented
YF	N431S3_syn.wav	Neutral	2.67174295	B	Long	Neutral	Unaccented	Accented	Accented
YF	N341S3_syn.wav	Neutral	2.231740587	B	Long	Neutral	Accented	Unaccented	Accented
YF	M331S3_syn.wav	Initial	2.292185133	B	Long	Medial	Accented	Accented	Accented
YF	F332S3_syn.wav	Initial	2.518561552	B	Long	Final	Accented	Accented	Unaccented
YF	N331S3_syn.wav	Medial	2.098559437	B	Long	Neutral	Accented	Accented	Accented
YF	N332S3_syn.wav	Initial	3.495700704	B	Long	Neutral	Accented	Accented	Unaccented
YF	N441S3_syn.wav	Neutral	2.807726231	B	Long	Neutral	Unaccented	Unaccented	Accented
YF	F431S3_syn.wav	Neutral	3.247754097	B	Long	Final	Unaccented	Accented	Accented
YF	F441S3_syn.wav	Medial	2.229869286	B	Long	Final	Unaccented	Unaccented	Accented
YF	M441S3_syn.wav	Neutral	2.797789395	B	Long	Medial	Unaccented	Unaccented	Accented
YF	M432S3_syn.wav	Neutral	2.506088493	B	Long	Medial	Unaccented	Accented	Unaccented
YF	I442S3_syn.wav	Neutral	5.343639225	B	Long	Initial	Unaccented	Unaccented	Unaccented
YF	N432S3_syn.wav	Medial	2.847710245	B	Long	Neutral	Unaccented	Accented	Unaccented
YF	I431S3_syn.wav	Medial	2.14580038	B	Long	Initial	Unaccented	Accented	Accented
YF	I342S3_syn.wav	Initial	2.393007735	B	Long	Initial	Accented	Unaccented	Unaccented
YF	M341S3_syn.wav	Medial	2.366410193	B	Long	Medial	Accented	Unaccented	Accented
YF	F331S3_syn.wav	Medial	2.088760376	B	Long	Final	Accented	Accented	Accented
YF	I342S3_syn.wav	Initial	2.903749133	B	Long	Initial	Accented	Unaccented	Unaccented
YF	M341S3_syn.wav	Medial	3.215782124	B	Long	Medial	Accented	Unaccented	Accented
YF	M342S3_syn.wav	Neutral	2.735710531	B	Long	Medial	Accented	Unaccented	Unaccented
YF	M431S3_syn.wav	Medial	2.83174152	B	Long	Medial	Unaccented	Accented	Accented
YF	I341S3_syn.wav	Initial	1.997326313	B	Long	Initial	Accented	Unaccented	Accented
YF	F432S3_syn.wav	Neutral	2.567716403	B	Long	Final	Unaccented	Accented	Unaccented
YF	N442S3_syn.wav	Neutral	3.911675649	B	Long	Neutral	Unaccented	Unaccented	Unaccented
YF	N342S3_syn.wav	Neutral	2.807731207	B	Long	Neutral	Accented	Unaccented	Unaccented
YF	N441S3_syn.wav	Neutral	3.159812279	B	Long	Neutral	Unaccented	Unaccented	Accented
YF	F332S3_syn.wav	Neutral	2.903668894	B	Long	Final	Accented	Accented	Unaccented
YF	I442S3_syn.wav	Neutral	2.439955091	B	Long	Initial	Unaccented	Unaccented	Unaccented
YF	N432S3_syn.wav	Neutral	3.894564923	B	Long	Neutral	Unaccented	Accented	Unaccented
YF	I331S3_syn.wav	Initial	2.551743013	B	Long	Initial	Accented	Accented	Accented
YF	M442S3_syn.wav	Medial	2.206880616	B	Long	Medial	Unaccented	Unaccented	Unaccented
YF	F442S3_syn.wav	Final	3.368480847	B	Long	Final	Unaccented	Unaccented	Unaccented
YF	F441S3_syn.wav	Medial	2.291328944	B	Long	Final	Unaccented	Unaccented	Accented
YF	N431S3_syn.wav	Neutral	3.063714425	B	Long	Neutral	Unaccented	Accented	Accented
YF	F341S3_syn.wav	Initial	2.847709312	B	Long	Final	Accented	Unaccented	Accented
YF	M432S3_syn.wav	Neutral	2.647720197	B	Long	Medial	Unaccented	Accented	Unaccented
YF	F331S3_syn.wav	Initial	3.135718618	B	Long	Final	Accented	Accented	Accented
YF	I431S3_syn.wav	Initial	3.335689383	B	Long	Initial	Unaccented	Accented	Accented
YF	N332S3_syn.wav	Initial	3.255720732	B	Long	Neutral	Accented	Accented	Unaccented
YF	M332S3_syn.wav	Medial	1.754532703	B	Long	Medial	Accented	Accented	Unaccented
YF	M441S3_syn.wav	Medial	1.952618484	B	Long	Medial	Unaccented	Unaccented	Accented
YF	N341S3_syn.wav	Neutral	3.270849441	B	Long	Neutral	Accented	Unaccented	Accented
YF	N331S3_syn.wav	Medial	2.071410489	B	Long	Neutral	Accented	Accented	Accented
YF	F342S3_syn.wav	Neutral	7.079590783	B	Long	Final	Accented	Unaccented	Unaccented
YF	I432S3_syn.wav	Neutral	2.399747777	B	Long	Initial	Unaccented	Accented	Unaccented
YF	I332S3_syn.wav	Initial	2.263783157	B	Long	Initial	Accented	Accented	Unaccented
YF	M331S3_syn.wav	Medial	4.287676844	B	Long	Medial	Accented	Accented	Accented
YF	I441S3_syn.wav	Neutral	3.351703826	B	Long	Initial	Unaccented	Unaccented	Accented
YF	F431S3_syn.wav	Initial	5.463643828	B	Long	Final	Unaccented	Accented	Accented
KK	M332S3_syn.wav	Medial	3.998122168	B	Long	Medial	Accented	Accented	Unaccented
KK	I342S3_syn.wav	Initial	1.268594052	B	Long	Initial	Accented	Unaccented	Unaccented
KK	M441S3_syn.wav	Neutral	3.050289388	B	Long	Medial	Unaccented	Unaccented	Accented
KK	N432S3_syn.wav	Neutral	1.728611903	B	Long	Neutral	Unaccented	Accented	Unaccented
KK	N431S3_syn.wav	Neutral	2.058610566	B	Long	Neutral	Unaccented	Accented	Accented
KK	F432S3_syn.wav	Medial	3.576444684	B	Long	Final	Unaccented	Accented	Unaccented
KK	I331S3_syn.wav	Initial	2.859174724	B	Long	Initial	Accented	Accented	Accented
KK	M341S3_syn.wav	Initial	2.269244047	B	Long	Medial	Accented	Unaccented	Accented
KK	N331S3_syn.wav	Neutral	2.148562703	B	Long	Neutral	Accented	Accented	Accented
KK	M442S3_syn.wav	Neutral	2.398537356	B	Long	Medial	Unaccented	Unaccented	Unaccented
KK	F431S3_syn.wav	Final	2.288613272	B	Long	Final	Unaccented	Accented	Accented
KK	I441S3_syn.wav	Neutral	3.737142386	B	Long	Initial	Unaccented	Unaccented	Accented
KK	I341S3_syn.wav	Initial	1.680355849	B	Long	Initial	Accented	Unaccented	Accented
KK	M432S3_syn.wav	Neutral	3.712039833	B	Long	Medial	Unaccented	Accented	Unaccented
KK	N342S3_syn.wav	Neutral	1.708560339	B	Long	Neutral	Accented	Unaccented	Unaccented
KK	N441S3_syn.wav	Neutral	1.648590382	B	Long	Neutral	Unaccented	Unaccented	Accented
KK	F342S3_syn.wav	Neutral	2.783664914	B	Long	Final	Accented	Unaccented	Unaccented
KK	F441S3_syn.wav	Neutral	2.779564037	B	Long	Final	Unaccented	Unaccented	Accented
KK	I332S3_syn.wav	Initial	1.173072796	B	Long	Initial	Accented	Accented	Unaccented
KK	M431S3_syn.wav	Neutral	2.521093733	B	Long	Medial	Unaccented	Accented	Accented
KK	I432S3_syn.wav	Neutral	1.90564096	B	Long	Initial	Unaccented	Accented	Unaccented
KK	F332S3_syn.wav	Final	2.765803428	B	Long	Final	Accented	Accented	Unaccented
KK	N341S3_syn.wav	Neutral	2.062937541	B	Long	Neutral	Accented	Unaccented	Accented
KK	N442S3_syn.wav	Neutral	1.992975701	B	Long	Neutral	Unaccented	Unaccented	Unaccented
KK	F442S3_syn.wav	Final	3.054027947	B	Long	Final	Unaccented	Unaccented	Unaccented
KK	M342S3_syn.wav	Neutral	3.383712497	B	Long	Medial	Accented	Unaccented	Unaccented
KK	F331S3_syn.wav	Final	2.341933688	B	Long	Final	Accented	Accented	Accented
KK	N332S3_syn.wav	Initial	0.963015914	B	Long	Neutral	Accented	Accented	Unaccented
KK	I442S3_syn.wav	Neutral	2.332890984	B	Long	Initial	Unaccented	Unaccented	Unaccented
KK	F341S3_syn.wav	Final	2.320861414	B	Long	Final	Accented	Unaccented	Accented
KK	M331S3_syn.wav	Medial	2.318555643	B	Long	Medial	Accented	Accented	Accented
KK	I431S3_syn.wav	Neutral	1.438632398	B	Long	Initial	Unaccented	Accented	Accented
KK	M432S3_syn.wav	Medial	2.318592652	B	Long	Medial	Unaccented	Accented	Unaccented
KK	F442S3_syn.wav	Neutral	2.896561247	B	Long	Final	Unaccented	Unaccented	Unaccented
KK	I341S3_syn.wav	Initial	1.368655941	B	Long	Initial	Accented	Unaccented	Accented
KK	N342S3_syn.wav	Neutral	2.12854566	B	Long	Neutral	Accented	Unaccented	Unaccented
KK	N332S3_syn.wav	Neutral	1.63863302	B	Long	Neutral	Accented	Accented	Unaccented
KK	N331S3_syn.wav	Neutral	1.345716098	B	Long	Neutral	Accented	Accented	Accented
KK	F341S3_syn.wav	Neutral	2.496480076	B	Long	Final	Accented	Unaccented	Accented
KK	M431S3_syn.wav	Medial	1.923032211	B	Long	Medial	Unaccented	Accented	Accented
KK	M332S3_syn.wav	Medial	1.086627522	B	Long	Medial	Accented	Accented	Unaccented
KK	F342S3_syn.wav	Neutral	2.102948302	B	Long	Final	Accented	Unaccented	Unaccented
KK	I331S3_syn.wav	Initial	2.248552751	B	Long	Initial	Accented	Accented	Accented
KK	N431S3_syn.wav	Neutral	1.947984238	B	Long	Neutral	Unaccented	Accented	Accented
KK	M442S3_syn.wav	Neutral	2.468534028	B	Long	Medial	Unaccented	Unaccented	Unaccented
KK	N441S3_syn.wav	Neutral	2.148601578	B	Long	Neutral	Unaccented	Unaccented	Accented
KK	F432S3_syn.wav	Medial	1.898458361	B	Long	Final	Unaccented	Accented	Unaccented
KK	I342S3_syn.wav	Initial	2.079078251	B	Long	Initial	Accented	Unaccented	Unaccented
KK	N442S3_syn.wav	Neutral	1.937986136	B	Long	Neutral	Unaccented	Unaccented	Unaccented
KK	M441S3_syn.wav	Neutral	2.152991376	B	Long	Medial	Unaccented	Unaccented	Accented
KK	F441S3_syn.wav	Neutral	2.258553964	B	Long	Final	Unaccented	Unaccented	Accented
KK	I332S3_syn.wav	Initial	1.998474845	B	Long	Initial	Accented	Accented	Unaccented
KK	I431S3_syn.wav	Neutral	2.538550916	B	Long	Initial	Unaccented	Accented	Accented
KK	I432S3_syn.wav	Neutral	2.799191705	B	Long	Initial	Unaccented	Accented	Unaccented
KK	M331S3_syn.wav	Neutral	2.261494491	B	Long	Medial	Accented	Accented	Accented
KK	M341S3_syn.wav	Neutral	2.008537636	B	Long	Medial	Accented	Unaccented	Accented
KK	F332S3_syn.wav	Final	2.288565377	B	Long	Final	Accented	Accented	Unaccented
KK	F431S3_syn.wav	Final	1.98855698	B	Long	Final	Unaccented	Accented	Accented
KK	N341S3_syn.wav	Initial	1.81856715	B	Long	Neutral	Accented	Unaccented	Accented
KK	M342S3_syn.wav	Neutral	1.938575174	B	Long	Medial	Accented	Unaccented	Unaccented
KK	I441S3_syn.wav	Neutral	1.818550356	B	Long	Initial	Unaccented	Unaccented	Accented
KK	N432S3_syn.wav	Medial	2.478523734	B	Long	Neutral	Unaccented	Accented	Unaccented
KK	F331S3_syn.wav	Final	2.303684756	B	Long	Final	Accented	Accented	Accented
KK	I442S3_syn.wav	Neutral	2.398555394	B	Long	Initial	Unaccented	Unaccented	Unaccented
KK	N342S3_syn.wav	Initial	2.038616537	B	Long	Neutral	Accented	Unaccented	Unaccented
KK	I442S3_syn.wav	Neutral	2.807810824	B	Long	Initial	Unaccented	Unaccented	Unaccented
KK	I332S3_syn.wav	Initial	1.338656035	B	Long	Initial	Accented	Accented	Unaccented
KK	I432S3_syn.wav	Neutral	2.08757639	B	Long	Initial	Unaccented	Accented	Unaccented
KK	F332S3_syn.wav	Final	2.324131293	B	Long	Final	Accented	Accented	Unaccented
KK	M331S3_syn.wav	Medial	2.188553559	B	Long	Medial	Accented	Accented	Accented
KK	F431S3_syn.wav	Final	2.108529239	B	Long	Final	Unaccented	Accented	Accented
KK	N432S3_syn.wav	Neutral	1.938563045	B	Long	Neutral	Unaccented	Accented	Unaccented
KK	I331S3_syn.wav	Initial	1.748609975	B	Long	Initial	Accented	Accented	Accented
KK	N441S3_syn.wav	Neutral	1.808542612	B	Long	Neutral	Unaccented	Unaccented	Accented
KK	M341S3_syn.wav	Neutral	1.598565657	B	Long	Medial	Accented	Unaccented	Accented
KK	F331S3_syn.wav	Final	2.118530763	B	Long	Final	Accented	Accented	Accented
KK	I431S3_syn.wav	Neutral	1.938543763	B	Long	Initial	Unaccented	Accented	Accented
KK	I441S3_syn.wav	Neutral	1.808574956	B	Long	Initial	Unaccented	Unaccented	Accented
KK	N332S3_syn.wav	Initial	2.127411123	B	Long	Neutral	Accented	Accented	Unaccented
KK	M441S3_syn.wav	Neutral	1.888661477	B	Long	Medial	Unaccented	Unaccented	Accented
KK	I342S3_syn.wav	Initial	2.061612982	B	Long	Initial	Accented	Unaccented	Unaccented
KK	F432S3_syn.wav	Medial	2.617817634	B	Long	Final	Unaccented	Accented	Unaccented
KK	F342S3_syn.wav	Neutral	2.644153934	B	Long	Final	Accented	Unaccented	Unaccented
KK	N442S3_syn.wav	Neutral	2.418538849	B	Long	Neutral	Unaccented	Unaccented	Unaccented
KK	N431S3_syn.wav	Neutral	2.193130892	B	Long	Neutral	Unaccented	Accented	Accented
KK	M442S3_syn.wav	Neutral	2.098554772	B	Long	Medial	Unaccented	Unaccented	Unaccented
KK	N331S3_syn.wav	Neutral	1.728536019	B	Long	Neutral	Accented	Accented	Accented
KK	F441S3_syn.wav	Neutral	1.958507313	B	Long	Final	Unaccented	Unaccented	Accented
KK	M332S3_syn.wav	Neutral	2.248556794	B	Long	Medial	Accented	Accented	Unaccented
KK	M432S3_syn.wav	Neutral	2.245711433	B	Long	Medial	Unaccented	Accented	Unaccented
KK	I341S3_syn.wav	Initial	1.298569389	B	Long	Initial	Accented	Unaccented	Accented
KK	M431S3_syn.wav	Neutral	1.848579186	B	Long	Medial	Unaccented	Accented	Accented
KK	F341S3_syn.wav	Final	2.058518198	B	Long	Final	Accented	Unaccented	Accented
KK	F442S3_syn.wav	Medial	2.768496708	B	Long	Final	Unaccented	Unaccented	Unaccented
KK	N341S3_syn.wav	Neutral	2.295751086	B	Long	Neutral	Accented	Unaccented	Accented
KK	M342S3_syn.wav	Medial	3.604678408	B	Long	Medial	Accented	Unaccented	Unaccented
